# Supplementary material for: A Novel Role for NUAK1 in Promoting Ovarian Cancer Metastasis through Regulation of Fibronectin Production in Spheroids
Source: Cancers (Basel). 2020 May 15;12(5):1250. doi: 10.3390/cancers12051250 (PMC7280971; doi:10.3390/cancers12051250)
Supplement: Supplementary file 1 [file cancers-12-01250-s001.zip]

Archive with 2 entries (2 files):
- Table S1-S7.xlsx
- Supplementary Material.docx
