# Supplementary material for: A Novel Role for NUAK1 in Promoting Ovarian Cancer Metastasis through Regulation of Fibronectin Production in Spheroids
Source: Cancers (Basel). 2020 May 15;12(5):1250. doi: 10.3390/cancers12051250 (PMC7280971; doi:10.3390/cancers12051250)
Supplement: Supplementary file 1 [file cancers-12-01250-s001.zip › Table S1-S7.xlsx]

## Sheet: Table S1.
Table S1. Primer sequences for qPCR
Gene	Forward Primer				Reverse Primer
Il1B	5'CCACAGACCTTCCAGGAGAATG3'				5'GTGCAGTTCAGTGATCGTACAGG3'
NFKB2	5'GGCAGACCAGTGTCATTGAGCA3'				5'CAGCAGAAAGCTCACCACACTC3'
BCL2A1	5'GGATAAGGCAAAACGGAGGCTG3'				5'CAGTATTGCTTCAGGAGAGATAGC3'
IL1A	5'TGTATGTGACTGCCCAAGATGAAG3'				5'AGAGGAGGTTGGTCTCACTACC3'
BIRC3	5'GCTTTTGCTGTGATGGTGGACTC3'				5'CTTGACGGATGAACTCCTGTCC3'
G0S2	5'GCCTGATGGAGACTGTGTGCAG3'				5'TCCTGCTGCTTGCCTTTCTCCT3'
il6	5'AGACAGCCACTCACCTCTTCAG3'				5'TTCTGCCAGTGCCTCTTTGCTG3'
FN1	5'ACAACACCGAGGTGACTGAGAC3'				5'GGACACAACGATGCTTCCTGAG3'
THBS1	5'GCTGGAAATGTGGTGCTTGTCC3'				5'CTCCATTGTGGTTGAAGCAGGC3'
F11R	5'GTGAAGTTGTCCTGTGCCTACTC3'				5'ACCAGTTGGCAAGAAGGTCACC3'
ITGB5	5'GCCTTTCTGTGAGTGCGACAAC3'				5'CCGATGTAACCTGCATGGCACT3'
INTGB8	5'CTGTTTGCAGTGGTCGAGGAGT3'				5'TGCCTGCTTCACACTCTCCATG3'
COL4A1	5'TGTTGACGGCTTACCTGGAGAC3'				5'GGTAGACCAACTCCAGGCTCTC3'
L1CAM	5'TCGCCCTATGTCCACTACACCT3'				5'ATCCACAGGGTTCTTCTCTGGG3'
NUAK1	5'CTCATTCGGCAAATCAGCAGCG3'				5'CACCAGTGGTTGGCAATGTCCT3'

## Sheet: Table S2. 
Table S2. Differentially expressed kinases (FDR < 0.05 from mapDIA) from MIB/MS analysis completed using OVCAR8 parental and OVCAR8 STK11-KO adherent cells
Comparison				log2Foldchange		FDR	Protein
Adh STK11KO/Adh WT				-1.97366		0	CSNK1G3
Adh STK11KO/Adh WT				-1.95801		1.73e-12	CYB5B
Adh STK11KO/Adh WT				-1.89108		0	FYN
Adh STK11KO/Adh WT				-1.78728		0	VAV2
Adh STK11KO/Adh WT				-1.74778		3.64e-15	UNC50
Adh STK11KO/Adh WT				-1.51883		0	NUAK1
Adh STK11KO/Adh WT				-1.46016		4.06e-05	NDUFB4
Adh STK11KO/Adh WT				-1.34657		1.57e-09	SFXN3
Adh STK11KO/Adh WT				-1.32789		8.01e-10	INTS5
Adh STK11KO/Adh WT				-1.28441		1.49e-07	PFKL
Adh STK11KO/Adh WT				-1.23542		4.04e-13	EPHB1
Adh STK11KO/Adh WT				-1.20998		1.66e-05	TAOK1
Adh STK11KO/Adh WT				-1.16754		8.87e-08	NBEAL2
Adh STK11KO/Adh WT				-1.12512		3.12e-13	SLC25A13
Adh STK11KO/Adh WT				-1.0996		2.33e-09	VDAC3
Adh STK11KO/Adh WT				-1.06842		0.00207	SPTLC1
Adh STK11KO/Adh WT				-1.01661		0	TEX10
Adh STK11KO/Adh WT				-0.994782		2.16e-07	UQCRC2
Adh STK11KO/Adh WT				-0.969536		0.000820923	PPP6R3
Adh STK11KO/Adh WT				-0.964587		0	ARFGEF1
Adh STK11KO/Adh WT				-0.946974		9.08e-14	PRDX1
Adh STK11KO/Adh WT				-0.846994		0.00555427	CAMK2D
Adh STK11KO/Adh WT				-0.841552		0.00165305	TUBA4A
Adh STK11KO/Adh WT				-0.781043		1.05e-07	INCENP
Adh STK11KO/Adh WT				-0.737074		1.28e-07	MRPS21
Adh STK11KO/Adh WT				-0.6914		0.000243573	ELOVL2
Adh STK11KO/Adh WT				-0.68825		7.25e-09	TBCD
Adh STK11KO/Adh WT				-0.678653		2.04e-13	RPL15
Adh STK11KO/Adh WT				-0.670448		0.0053879	MRPS5
Adh STK11KO/Adh WT				-0.662074		1.28e-14	KRT1
Adh STK11KO/Adh WT				-0.636737		0.00204682	SLC25A32
Adh STK11KO/Adh WT				-0.624303		0.0141178	RPL19
Adh STK11KO/Adh WT				-0.618517		4.05e-08	AURKB
Adh STK11KO/Adh WT				-0.590932		5.68e-17	TIMM44
Adh STK11KO/Adh WT				-0.587071		0	BRAF
Adh STK11KO/Adh WT				-0.584215		0.00292699	CCNE2
Adh STK11KO/Adh WT				-0.583903		0	HSD17B4
Adh STK11KO/Adh WT				-0.55642		0.037613	RPS6KB1
Adh STK11KO/Adh WT				-0.556194		0.00789811	HSP90B1
Adh STK11KO/Adh WT				-0.554032		1.93e-06	GNB2L1
Adh STK11KO/Adh WT				-0.523702		0.0159977	UBE2J1
Adh STK11KO/Adh WT				-0.523676		4.92e-10	RPL8
Adh STK11KO/Adh WT				-0.513712		0.000342438	HSPD1
Adh STK11KO/Adh WT				-0.507747		2.48e-06	STK3
Adh STK11KO/Adh WT				-0.50498		0.0280614	ATAD3B
Adh STK11KO/Adh WT				-0.503351		1.66e-09	ACAD10
Adh STK11KO/Adh WT				-0.497607		0.000139223	NNT
Adh STK11KO/Adh WT				-0.497478		9.49e-06	COX5B
Adh STK11KO/Adh WT				-0.4915		0.0226465	GRK6
Adh STK11KO/Adh WT				-0.459123		0.00362162	COX2
Adh STK11KO/Adh WT				-0.454173		0.0200689	SCD5
Adh STK11KO/Adh WT				-0.450508		7.32e-16	EPHB2
Adh STK11KO/Adh WT				-0.44844		0.0498535	RPS23
Adh STK11KO/Adh WT				-0.442644		0.000129016	MAP4K3
Adh STK11KO/Adh WT				-0.423766		0.0236518	MELK
Adh STK11KO/Adh WT				-0.423274		0.0139878	COX6C
Adh STK11KO/Adh WT				-0.422743		6.89e-13	VAC14
Adh STK11KO/Adh WT				-0.416894		0.00718978	FAM213A
Adh STK11KO/Adh WT				-0.41585		0	TUBGCP3
Adh STK11KO/Adh WT				-0.410997		0	AGK
Adh STK11KO/Adh WT				-0.399654		0.0284335	CERS5
Adh STK11KO/Adh WT				-0.397477		0.0419112	OXA1L
Adh STK11KO/Adh WT				-0.384582		0.00346759	HIST1H2BD
Adh STK11KO/Adh WT				-0.378792		0.0179724	ACVR1
Adh STK11KO/Adh WT				-0.366113		0.00269768	DPH5
Adh STK11KO/Adh WT				-0.357246		0.00471562	PRSS21
Adh STK11KO/Adh WT				-0.352448		0.00145417	TM9SF1
Adh STK11KO/Adh WT				-0.337459		1.76e-15	RPL17
Adh STK11KO/Adh WT				-0.327478		0.00260508	SLC43A3
Adh STK11KO/Adh WT				-0.318707		0.00354371	YIF1B
Adh STK11KO/Adh WT				-0.317724		0.000296681	PDE1C
Adh STK11KO/Adh WT				-0.316452		0.00903223	FAR1
Adh STK11KO/Adh WT				-0.313114		0.000383626	COA3
Adh STK11KO/Adh WT				-0.28207		4.25e-11	VDAC1
Adh STK11KO/Adh WT				-0.261335		0.00424384	OPA1
Adh STK11KO/Adh WT				-0.258441		0.0489084	CEPT1
Adh STK11KO/Adh WT				-0.239501		8.45e-13	ISOC2
Adh STK11KO/Adh WT				-0.231117		0	EDC4
Adh STK11KO/Adh WT				-0.178488		5.57e-10	TM9SF3
Adh STK11KO/Adh WT				-0.171577		0.0416818	GIGYF2
Adh STK11KO/Adh WT				-0.159034		0.000190905	COG6
Adh STK11KO/Adh WT				-0.149491		0	RPL18A
Adh STK11KO/Adh WT				-0.129702		5.92e-05	ABCC1
Adh STK11KO/Adh WT				-0.128553		0.00178038	ATM
Adh STK11KO/Adh WT				-0.0972751		0.0493807	STK17B
Adh STK11KO/Adh WT				-0.0845323		0	SLC25A11
Adh STK11KO/Adh WT				-0.0845323		0	SLC25A11
Adh STK11KO/Adh WT				-0.0736675		2.07e-10	MTOR
Adh STK11KO/Adh WT				-0.0731486		1.26e-07	MYH9
Adh STK11KO/Adh WT				-0.051941		0.000482044	TAOK2
Adh STK11KO/Adh WT				-0.0339553		0.000147797	ATP6V1H
Adh STK11KO/Adh WT				-0.00184483		3.41e-18	PAICS
Adh STK11KO/Adh WT				0.000899655		0	GAPDH
Adh STK11KO/Adh WT				0.0040975		0.00725857	CALU
Adh STK11KO/Adh WT				0.0352471		0.0264291	SCFD1
Adh STK11KO/Adh WT				0.0379827		5.63e-06	RPS10
Adh STK11KO/Adh WT				0.0553931		1.22e-09	HSPB1
Adh STK11KO/Adh WT				0.0618257		3.04e-08	DCK
Adh STK11KO/Adh WT				0.0657621		0.0015314	CCNT2
Adh STK11KO/Adh WT				0.0704602		1.04e-08	RPL10A
Adh STK11KO/Adh WT				0.0707662		0	HSPA9
Adh STK11KO/Adh WT				0.0941577		0	RPL21
Adh STK11KO/Adh WT				0.105502		2.64e-09	PHB2
Adh STK11KO/Adh WT				0.14163		2.75e-05	TIA1
Adh STK11KO/Adh WT				0.157962		0.000729769	RNF213
Adh STK11KO/Adh WT				0.166101		0.00457025	MINK1
Adh STK11KO/Adh WT				0.169961		0.03418	FAM162A
Adh STK11KO/Adh WT				0.181769		0	PI4K2A
Adh STK11KO/Adh WT				0.185245		3.4e-17	PRKCSH
Adh STK11KO/Adh WT				0.215049		0.0153185	ARF4
Adh STK11KO/Adh WT				0.222232		0.0295811	BSG
Adh STK11KO/Adh WT				0.225771		0.0005843	TBC1D9B
Adh STK11KO/Adh WT				0.255818		8.07e-08	SLC25A6
Adh STK11KO/Adh WT				0.260043		3.71e-09	SLC16A1
Adh STK11KO/Adh WT				0.26512		0	RPN1
Adh STK11KO/Adh WT				0.2865		0.0276945	CCNA2
Adh STK11KO/Adh WT				0.288231		0	COG8
Adh STK11KO/Adh WT				0.289714		2.93e-05	RPS8
Adh STK11KO/Adh WT				0.291447		0.000857973	RPS26
Adh STK11KO/Adh WT				0.303143		0.000332934	TARBP1
Adh STK11KO/Adh WT				0.304468		0.00011446	SACM1L
Adh STK11KO/Adh WT				0.30747		0.000121591	PIK3C3
Adh STK11KO/Adh WT				0.347208		0.030947	XPO4
Adh STK11KO/Adh WT				0.347277		3.9e-06	HIST1H4J
Adh STK11KO/Adh WT				0.363014		0.00251438	LIMS1
Adh STK11KO/Adh WT				0.363014		0.00254449	LIMS1
Adh STK11KO/Adh WT				0.366503		0.036514	VPS51
Adh STK11KO/Adh WT				0.367443		1.44e-05	HNRNPK
Adh STK11KO/Adh WT				0.373718		0.000542926	RPL27
Adh STK11KO/Adh WT				0.373779		1.02e-17	THADA
Adh STK11KO/Adh WT				0.373941		0.0396227	TUBB
Adh STK11KO/Adh WT				0.377802		4.6e-05	NCAPD2
Adh STK11KO/Adh WT				0.38051		0.00138048	COPG1
Adh STK11KO/Adh WT				0.381063		0.0387216	VPS53
Adh STK11KO/Adh WT				0.382492		0.0133487	LRRC59
Adh STK11KO/Adh WT				0.383964		0.0122381	DECR2
Adh STK11KO/Adh WT				0.385521		0.000288474	RPL7A
Adh STK11KO/Adh WT				0.389964		0.014379	CHP1
Adh STK11KO/Adh WT				0.391984		1.54e-07	PRKAB1
Adh STK11KO/Adh WT				0.394835		0.00639954	HNRNPH1
Adh STK11KO/Adh WT				0.396247		9e-05	HLA-C
Adh STK11KO/Adh WT				0.396505		8.5e-05	FER
Adh STK11KO/Adh WT				0.397083		4.63e-17	NPEPPS
Adh STK11KO/Adh WT				0.40146		4.48e-07	RPS15A
Adh STK11KO/Adh WT				0.401673		0.000173157	COPB1
Adh STK11KO/Adh WT				0.402277		0.00257458	PSMC4
Adh STK11KO/Adh WT				0.405217		2.95e-15	MAP4K5
Adh STK11KO/Adh WT				0.412628		0.002318	SLC38A2
Adh STK11KO/Adh WT				0.413082		0.0231467	MTX2
Adh STK11KO/Adh WT				0.413623		0.00108195	RAB3B
Adh STK11KO/Adh WT				0.426703		4.39e-05	ZAK
Adh STK11KO/Adh WT				0.430613		1.01e-05	UNC45A
Adh STK11KO/Adh WT				0.434		0.0299697	BMPR2
Adh STK11KO/Adh WT				0.436717		8.18e-11	AAK1
Adh STK11KO/Adh WT				0.437721		0.00124144	GCDH
Adh STK11KO/Adh WT				0.439058		4.67e-05	KHSRP
Adh STK11KO/Adh WT				0.439397		4.74e-05	SYMPK
Adh STK11KO/Adh WT				0.43977		4.25e-05	PGRMC1
Adh STK11KO/Adh WT				0.446492		0.0439828	MEST
Adh STK11KO/Adh WT				0.448815		0.000870669	RAB5A
Adh STK11KO/Adh WT				0.449834		0.0398511	CSNK1E
Adh STK11KO/Adh WT				0.450538		0.00147347	CSK
Adh STK11KO/Adh WT				0.451037		0.0453831	RRAS2
Adh STK11KO/Adh WT				0.451862		4.07e-07	HSD17B11
Adh STK11KO/Adh WT				0.453166		0.0472618	ARL8B
Adh STK11KO/Adh WT				0.471068		0.0271477	MAPK3
Adh STK11KO/Adh WT				0.476938		3.26e-05	LRPPRC
Adh STK11KO/Adh WT				0.480287		8.61e-06	PIK3R4
Adh STK11KO/Adh WT				0.49383		0.00342963	RPN2
Adh STK11KO/Adh WT				0.497743		0.00835616	VAPB
Adh STK11KO/Adh WT				0.497771		0.00481327	NIPA1
Adh STK11KO/Adh WT				0.498001		1.46e-05	C2CD5
Adh STK11KO/Adh WT				0.505949		2.53e-10	SGPL1
Adh STK11KO/Adh WT				0.50667		0.000264912	ESYT1
Adh STK11KO/Adh WT				0.507799		8.38e-05	MAP2K4
Adh STK11KO/Adh WT				0.51111		9.21e-11	PSMC5
Adh STK11KO/Adh WT				0.513231		0.000158839	CCDC132
Adh STK11KO/Adh WT				0.514691		0.0303599	VAPA
Adh STK11KO/Adh WT				0.521043		0	HSP90AB1
Adh STK11KO/Adh WT				0.52197		0.000178115	EXOC4
Adh STK11KO/Adh WT				0.527881		0.00117524	DHRS1
Adh STK11KO/Adh WT				0.530027		0.0145119	TMED2
Adh STK11KO/Adh WT				0.531871		1.39e-07	CDC42
Adh STK11KO/Adh WT				0.532354		0.00171648	TMEM115
Adh STK11KO/Adh WT				0.536388		1.58e-05	STX7
Adh STK11KO/Adh WT				0.541503		0.0105622	SCD
Adh STK11KO/Adh WT				0.543172		3.07e-18	ATP5C1
Adh STK11KO/Adh WT				0.545072		6.5e-07	RPL27A
Adh STK11KO/Adh WT				0.545172		0	CAD
Adh STK11KO/Adh WT				0.551233		0.00491254	RPS11
Adh STK11KO/Adh WT				0.552937		1.1e-05	RAB32
Adh STK11KO/Adh WT				0.553884		0	JAK1
Adh STK11KO/Adh WT				0.555762		4.13e-06	PRKAR2A
Adh STK11KO/Adh WT				0.557391		1.36e-09	SUN2
Adh STK11KO/Adh WT				0.558509		1.62e-07	MST4
Adh STK11KO/Adh WT				0.559623		5.54e-12	RPL18
Adh STK11KO/Adh WT				0.561136		1.07e-06	RAB11B
Adh STK11KO/Adh WT				0.56144		4.45e-06	MFSD10
Adh STK11KO/Adh WT				0.565941		0.00739726	EXOC5
Adh STK11KO/Adh WT				0.56733		0.00234493	DPM1
Adh STK11KO/Adh WT				0.57271		0	ATP5H
Adh STK11KO/Adh WT				0.583931		1.32e-17	PRKAG1
Adh STK11KO/Adh WT				0.587826		0.00143511	HAX1
Adh STK11KO/Adh WT				0.605673		0.0456171	MYLK
Adh STK11KO/Adh WT				0.607101		0.000165845	TMPO
Adh STK11KO/Adh WT				0.610695		4.72e-07	MAP3K2
Adh STK11KO/Adh WT				0.614964		5.37e-12	PRKACA
Adh STK11KO/Adh WT				0.620686		0.0369529	FLOT1
Adh STK11KO/Adh WT				0.621648		8.46e-07	NEK1
Adh STK11KO/Adh WT				0.621813		5.42e-08	ATP2C1
Adh STK11KO/Adh WT				0.623269		0.00313501	PDCD6
Adh STK11KO/Adh WT				0.634237		0.0096666	BCAP31
Adh STK11KO/Adh WT				0.634687		2.47e-11	GANAB
Adh STK11KO/Adh WT				0.64084		5.65e-07	INF2
Adh STK11KO/Adh WT				0.641106		9.33e-07	RPL13
Adh STK11KO/Adh WT				0.642757		2.51e-12	MAP2K3
Adh STK11KO/Adh WT				0.644499		6.85e-06	LGALS1
Adh STK11KO/Adh WT				0.649045		1.1e-12	RPSA
Adh STK11KO/Adh WT				0.655986		0	CKAP4
Adh STK11KO/Adh WT				0.660884		1.95e-11	SLC16A3
Adh STK11KO/Adh WT				0.667495		9.7e-05	TGFBR1
Adh STK11KO/Adh WT				0.674772		0.0021187	GPX8
Adh STK11KO/Adh WT				0.678617		0.0260763	TMEM43
Adh STK11KO/Adh WT				0.682487		3.75e-07	TM9SF4
Adh STK11KO/Adh WT				0.683913		2.38e-07	PNPLA6
Adh STK11KO/Adh WT				0.685659		2.01e-08	RDH11
Adh STK11KO/Adh WT				0.686854		0	ECI2
Adh STK11KO/Adh WT				0.690096		0	ADK
Adh STK11KO/Adh WT				0.69751		0.000602095	UBQLN1
Adh STK11KO/Adh WT				0.698872		9.72e-15	GALNT2
Adh STK11KO/Adh WT				0.701559		0	SLK
Adh STK11KO/Adh WT				0.703021		0	PHGDH
Adh STK11KO/Adh WT				0.714852		1.53e-08	TYK2
Adh STK11KO/Adh WT				0.737739		9.18e-09	UBE3C
Adh STK11KO/Adh WT				0.741539		0	HSPA5
Adh STK11KO/Adh WT				0.744566		0.0149142	ACADVL
Adh STK11KO/Adh WT				0.745209		0	ATP5O
Adh STK11KO/Adh WT				0.748681		5.3e-10	SLC3A2
Adh STK11KO/Adh WT				0.757592		0.000257416	PDS5A
Adh STK11KO/Adh WT				0.765241		2.28e-05	G6PC3
Adh STK11KO/Adh WT				0.770124		0.00753697	RALB
Adh STK11KO/Adh WT				0.776687		4.7e-13	TUBGCP2
Adh STK11KO/Adh WT				0.79873		8.7e-08	ADCK5
Adh STK11KO/Adh WT				0.80656		3.81e-05	INSR
Adh STK11KO/Adh WT				0.807434		5.63e-11	EEF1D
Adh STK11KO/Adh WT				0.838763		0.00197884	RPS3A
Adh STK11KO/Adh WT				0.839279		0	RPS13
Adh STK11KO/Adh WT				0.848706		3.1e-14	EXOC7
Adh STK11KO/Adh WT				0.85824		0.00324261	ASPH
Adh STK11KO/Adh WT				0.861662		0	SLC25A24
Adh STK11KO/Adh WT				0.870775		7.32e-17	COMT
Adh STK11KO/Adh WT				0.879903		0.0165513	USMG5
Adh STK11KO/Adh WT				0.880792		2.74e-06	BTAF1
Adh STK11KO/Adh WT				0.882589		0.00578086	COG2
Adh STK11KO/Adh WT				0.898664		0	ATP5J
Adh STK11KO/Adh WT				0.901232		6.22e-09	PRAF2
Adh STK11KO/Adh WT				0.901359		0	PRKACB
Adh STK11KO/Adh WT				0.905981		4.35e-15	ECH1
Adh STK11KO/Adh WT				0.912835		2.1e-14	ATP5J2
Adh STK11KO/Adh WT				0.942541		1.75e-06	DOLK
Adh STK11KO/Adh WT				0.973739		1.78e-13	ACSL3
Adh STK11KO/Adh WT				0.991613		1.79e-09	SLC7A5
Adh STK11KO/Adh WT				0.994583		0.00027255	STK24
Adh STK11KO/Adh WT				1.00966		4.32e-10	DDOST
Adh STK11KO/Adh WT				1.01372		0	MYOF
Adh STK11KO/Adh WT				1.02419		9.36e-10	RPS18
Adh STK11KO/Adh WT				1.02915		1.89e-05	NDUFS8
Adh STK11KO/Adh WT				1.03988		1.33e-16	RHOT2
Adh STK11KO/Adh WT				1.05973		0.00419912	OSTC
Adh STK11KO/Adh WT				1.06171		0	ALDH2
Adh STK11KO/Adh WT				1.06869		0.0005592	SAR1A
Adh STK11KO/Adh WT				1.08542		0	TMED9
Adh STK11KO/Adh WT				1.09571		3.04e-12	ECI1
Adh STK11KO/Adh WT				1.13834		3.58e-13	VAMP7
Adh STK11KO/Adh WT				1.17824		1.93e-16	RPL35A
Adh STK11KO/Adh WT				1.237		1.26e-05	TAPBP
Adh STK11KO/Adh WT				1.26017		1.92e-10	ITM2C
Adh STK11KO/Adh WT				1.26472		1.69e-06	QPCTL
Adh STK11KO/Adh WT				1.28596		1.09e-15	RPL38
Adh STK11KO/Adh WT				1.32405		0	TAP1
Adh STK11KO/Adh WT				1.34945		3.94e-11	TXLNA
Adh STK11KO/Adh WT				1.35898		0	SCAMP1
Adh STK11KO/Adh WT				1.37277		6.97e-07	ATP5L
Adh STK11KO/Adh WT				1.39034		2.06e-18	PIK3C2A
Adh STK11KO/Adh WT				1.40418		0	ATP5F1
Adh STK11KO/Adh WT				1.40572		0	PDS5B
Adh STK11KO/Adh WT				1.40666		0.0491441	TM9SF2
Adh STK11KO/Adh WT				1.41433		2.29e-12	RRBP1
Adh STK11KO/Adh WT				1.41741		5.52e-16	ICAM1
Adh STK11KO/Adh WT				1.44288		0	ATP5A1
Adh STK11KO/Adh WT				1.45806		0	MAGED2
Adh STK11KO/Adh WT				1.4772		0	TOR1AIP1
Adh STK11KO/Adh WT				1.55833		1.1e-13	SLC25A1
Adh STK11KO/Adh WT				1.66223		0	MAP3K11
Adh STK11KO/Adh WT				1.69199		0	SERPINH1
Adh STK11KO/Adh WT				1.74111		0	MGST1
Adh STK11KO/Adh WT				1.84896		3.54e-10	PIK3R1
Adh STK11KO/Adh WT				1.90803		0	ATP5B
Adh STK11KO/Adh WT				1.95366		0	TAP2
Adh STK11KO/Adh WT				1.98368		0	GNG12
Adh STK11KO/Adh WT				2.00741		0	CDK18
Adh STK11KO/Adh WT				2.04915		6e-10	ST13
Adh STK11KO/Adh WT				2.07961		0	ANXA2
Adh STK11KO/Adh WT				2.11967		1.51e-09	CANX
Adh STK11KO/Adh WT				2.19426		0	FECH
Adh STK11KO/Adh WT				2.22504		0	FLT4
Adh STK11KO/Adh WT				2.28825		0	IFIT1
Adh STK11KO/Adh WT				2.52651		0	CSNK1G1
Adh STK11KO/Adh WT				2.61056		0	CYB5A
Adh STK11KO/Adh WT				2.6386		7.09e-12	UQCRQ
Adh STK11KO/Adh WT				2.98745		0	LMAN1
Adh STK11KO/Adh WT				3.39069		0	AGTRAP

## Sheet: Table S3. 
Table S3. Differentially expressed kinases (FDR < 0.05 from mapDIA) from MIB/MS analysis completed using OVCAR8 parental and OVCAR8 STK11-KO spheroids
Comparison				log2Foldchange		FDR		Protein
Sph STK11KO/Sph WT				-3.51951		0		PDE1C
Sph STK11KO/Sph WT				-3.48543		5.19e-17		SCD
Sph STK11KO/Sph WT				-3.37233		0		FLNC
Sph STK11KO/Sph WT				-3.34529		0		STK17B
Sph STK11KO/Sph WT				-3.13482		0		NRAS
Sph STK11KO/Sph WT				-3.13154		0		NUAK1
Sph STK11KO/Sph WT				-2.66969		4.55e-12		RPS6
Sph STK11KO/Sph WT				-2.65475		0		ACSL3
Sph STK11KO/Sph WT				-2.57629		2.44e-14		KRT18
Sph STK11KO/Sph WT				-2.54447		1.17e-09		NCAPG2
Sph STK11KO/Sph WT				-2.30289		0		PYGB
Sph STK11KO/Sph WT				-2.22807		2.63e-12		AGTRAP
Sph STK11KO/Sph WT				-2.22772		0		PRKCA
Sph STK11KO/Sph WT				-2.21951		5.96e-15		PGRMC1
Sph STK11KO/Sph WT				-1.99452		0		TIMM44
Sph STK11KO/Sph WT				-1.87695		4.78e-12		SYMPK
Sph STK11KO/Sph WT				-1.83333		7.48e-08		SMEK1
Sph STK11KO/Sph WT				-1.8075		0		RHOG
Sph STK11KO/Sph WT				-1.77886		3.25e-07		TUBB2B
Sph STK11KO/Sph WT				-1.73956		1.33e-11		NSDHL
Sph STK11KO/Sph WT				-1.7236		0		RPS16
Sph STK11KO/Sph WT				-1.69924		1.77e-14		RAB32
Sph STK11KO/Sph WT				-1.64759		0		MAPK9
Sph STK11KO/Sph WT				-1.62553		0		FLAD1
Sph STK11KO/Sph WT				-1.60555		0		VPS51
Sph STK11KO/Sph WT				-1.57303		5.5e-15		PLIN3
Sph STK11KO/Sph WT				-1.5591		0		MYBBP1A
Sph STK11KO/Sph WT				-1.55809		2.6e-09		SF3B3
Sph STK11KO/Sph WT				-1.55766		0		LRPPRC
Sph STK11KO/Sph WT				-1.52809		1.63e-09		PPP6R3
Sph STK11KO/Sph WT				-1.52255		7.75e-09		EMD
Sph STK11KO/Sph WT				-1.5114		0		NCAPD2
Sph STK11KO/Sph WT				-1.39845		1.81e-06		PDCD6
Sph STK11KO/Sph WT				-1.35815		1.18e-15		COMT
Sph STK11KO/Sph WT				-1.35057		0		SUN2
Sph STK11KO/Sph WT				-1.32342		0		FUBP1
Sph STK11KO/Sph WT				-1.31536		4.89e-05		FADS2
Sph STK11KO/Sph WT				-1.26534		0		COPA
Sph STK11KO/Sph WT				-1.24441		4.24e-18		RPS18
Sph STK11KO/Sph WT				-1.23605		0.000352212		RRAS2
Sph STK11KO/Sph WT				-1.23138		1.39e-13		SCFD1
Sph STK11KO/Sph WT				-1.20503		8.13e-07		EPHB1
Sph STK11KO/Sph WT				-1.1891		2.3e-16		RPS15
Sph STK11KO/Sph WT				-1.14106		0		GBF1
Sph STK11KO/Sph WT				-1.13765		0		FLT4
Sph STK11KO/Sph WT				-1.12471		2.52e-06		PIK3R1
Sph STK11KO/Sph WT				-1.11742		1.72e-06		CYB5B
Sph STK11KO/Sph WT				-1.11272		0		RPS11
Sph STK11KO/Sph WT				-1.11085		1.46e-16		LIMS1
Sph STK11KO/Sph WT				-1.11085		1.5e-16		LIMS1
Sph STK11KO/Sph WT				-1.11068		3.32e-14		RPS14
Sph STK11KO/Sph WT				-1.10309		0		STK10
Sph STK11KO/Sph WT				-1.08591		0		ECI2
Sph STK11KO/Sph WT				-1.08205		7.9e-13		RPL32
Sph STK11KO/Sph WT				-1.08095		1.72e-15		LIMS1
Sph STK11KO/Sph WT				-1.05264		6.97e-06		CDK12
Sph STK11KO/Sph WT				-1.05		0		EXOC6B
Sph STK11KO/Sph WT				-1.04736		7.51e-17		THADA
Sph STK11KO/Sph WT				-1.03093		6.46e-15		MINK1
Sph STK11KO/Sph WT				-1.02728		0.00339175		UBAP2L
Sph STK11KO/Sph WT				-1.01132		0		TTK
Sph STK11KO/Sph WT				-0.984035		0.00216746		DHCR7
Sph STK11KO/Sph WT				-0.97816		3.3e-09		UBE3C
Sph STK11KO/Sph WT				-0.974436		6.9e-11		RPL38
Sph STK11KO/Sph WT				-0.970422		5.72e-13		EXOC8
Sph STK11KO/Sph WT				-0.966921		6.31e-11		EXOC1
Sph STK11KO/Sph WT				-0.958858		0.000156553		PIP4K2A
Sph STK11KO/Sph WT				-0.955781		0		ATM
Sph STK11KO/Sph WT				-0.942437		2.84e-05		STK35
Sph STK11KO/Sph WT				-0.941719		7.5e-09		RSU1
Sph STK11KO/Sph WT				-0.924964		7.67e-05		TPR
Sph STK11KO/Sph WT				-0.907183		2.92e-11		TUBA4A
Sph STK11KO/Sph WT				-0.900196		0.0496171		CCNB2
Sph STK11KO/Sph WT				-0.894975		1.5e-08		MAP3K2
Sph STK11KO/Sph WT				-0.886649		0		VAC14
Sph STK11KO/Sph WT				-0.882996		2.36e-08		TBCD
Sph STK11KO/Sph WT				-0.869391		7.05e-11		NDUFA5
Sph STK11KO/Sph WT				-0.855434		2.56e-14		RPL27A
Sph STK11KO/Sph WT				-0.848177		0		ECH1
Sph STK11KO/Sph WT				-0.843394		0		RPL23
Sph STK11KO/Sph WT				-0.839247		1.56e-12		FAM213A
Sph STK11KO/Sph WT				-0.838761		0.0229795		HMOX2
Sph STK11KO/Sph WT				-0.838396		2.89e-06		LRRC59
Sph STK11KO/Sph WT				-0.837998		0		RPS13
Sph STK11KO/Sph WT				-0.832002		0.00712098		PDS5A
Sph STK11KO/Sph WT				-0.827391		0.00608555		PARVA
Sph STK11KO/Sph WT				-0.827368		0.00665596		PAM16
Sph STK11KO/Sph WT				-0.827025		0.000175625		PREB
Sph STK11KO/Sph WT				-0.822008		0		CLTC
Sph STK11KO/Sph WT				-0.813709		0.0335604		TMEM109
Sph STK11KO/Sph WT				-0.809857		2.13e-15		ILK
Sph STK11KO/Sph WT				-0.80725		7.45e-06		RAB21
Sph STK11KO/Sph WT				-0.782623		8.15e-09		ACAD10
Sph STK11KO/Sph WT				-0.777727		1.07e-12		MAP2K2
Sph STK11KO/Sph WT				-0.763121		0.00136247		UTP20
Sph STK11KO/Sph WT				-0.757222		0.000446193		CCDC51
Sph STK11KO/Sph WT				-0.757061		1.95e-05		RAN
Sph STK11KO/Sph WT				-0.756724		0.00894558		MLST8
Sph STK11KO/Sph WT				-0.753915		3.86e-10		RPL35A
Sph STK11KO/Sph WT				-0.752124		0		ADK
Sph STK11KO/Sph WT				-0.738901		0.00200141		RPL24
Sph STK11KO/Sph WT				-0.736196		3.43e-07		STX7
Sph STK11KO/Sph WT				-0.731367		8.75e-06		ATP6V1H
Sph STK11KO/Sph WT				-0.729044		0		MAP3K11
Sph STK11KO/Sph WT				-0.726824		1.97e-08		FAM96B
Sph STK11KO/Sph WT				-0.724824		1.59e-07		MAPK3
Sph STK11KO/Sph WT				-0.719494		0.0221523		UQCRH
Sph STK11KO/Sph WT				-0.718692		5.58e-05		ACAD9
Sph STK11KO/Sph WT				-0.718458		5.14e-06		CYB5R3
Sph STK11KO/Sph WT				-0.708042		0		HSPA9
Sph STK11KO/Sph WT				-0.707496		1.76e-17		RPS2
Sph STK11KO/Sph WT				-0.701246		3.86e-14		RPSA
Sph STK11KO/Sph WT				-0.690842		5.01e-09		MAP4K4
Sph STK11KO/Sph WT				-0.687111		3.02e-07		CSK
Sph STK11KO/Sph WT				-0.684726		7.78e-05		ABL1
Sph STK11KO/Sph WT				-0.665492		0.00195647		TBC1D9B
Sph STK11KO/Sph WT				-0.663198		3.37e-07		FASN
Sph STK11KO/Sph WT				-0.662588		3.76e-05		RPS17L
Sph STK11KO/Sph WT				-0.661202		0.0384989		GOSR2
Sph STK11KO/Sph WT				-0.651518		0.00820132		RAP1B
Sph STK11KO/Sph WT				-0.625081		1.56e-14		CDK7
Sph STK11KO/Sph WT				-0.622898		0.0168326		KPNB1
Sph STK11KO/Sph WT				-0.615883		3.5e-07		FIG4
Sph STK11KO/Sph WT				-0.610085		3.97e-10		RPS9
Sph STK11KO/Sph WT				-0.604385		0.000413051		ARL8B
Sph STK11KO/Sph WT				-0.594726		1.3e-05		RAB6A
Sph STK11KO/Sph WT				-0.594431		0.00760757		ATAD3B
Sph STK11KO/Sph WT				-0.592084		4.55e-08		COG5
Sph STK11KO/Sph WT				-0.588008		2.8e-05		RPL28
Sph STK11KO/Sph WT				-0.584233		0.0011594		ROCK2
Sph STK11KO/Sph WT				-0.578767		0.000145634		EBP
Sph STK11KO/Sph WT				-0.573096		0.0067214		CLTB
Sph STK11KO/Sph WT				-0.570763		0		RPL13A
Sph STK11KO/Sph WT				-0.567429		0.0121203		VAV2
Sph STK11KO/Sph WT				-0.562133		0		PRKAG2
Sph STK11KO/Sph WT				-0.561848		5.85e-07		SAV1
Sph STK11KO/Sph WT				-0.561772		0.00134446		COG2
Sph STK11KO/Sph WT				-0.561682		6.78e-09		MAP4K5
Sph STK11KO/Sph WT				-0.560547		7.04e-05		RPS6KA3
Sph STK11KO/Sph WT				-0.556208		0.00282658		SLK
Sph STK11KO/Sph WT				-0.551321		0.015724		PDPK1
Sph STK11KO/Sph WT				-0.540664		0		DYNC1H1
Sph STK11KO/Sph WT				-0.537804		4.79e-10		XPOT
Sph STK11KO/Sph WT				-0.537411		0.0243349		MAGED2
Sph STK11KO/Sph WT				-0.536687		0.012479		ST13
Sph STK11KO/Sph WT				-0.535633		0		RPL4
Sph STK11KO/Sph WT				-0.534414		0.0382769		MTAP
Sph STK11KO/Sph WT				-0.533489		0.000143486		RAB6A
Sph STK11KO/Sph WT				-0.51912		0.000504507		MROH1
Sph STK11KO/Sph WT				-0.514274		1.6e-06		KHSRP
Sph STK11KO/Sph WT				-0.505031		2.34e-12		DOLK
Sph STK11KO/Sph WT				-0.503148		0.000796961		GCDH
Sph STK11KO/Sph WT				-0.501827		0		RAB7A
Sph STK11KO/Sph WT				-0.494759		0		CAD
Sph STK11KO/Sph WT				-0.481615		0		IPO4
Sph STK11KO/Sph WT				-0.46631		6e-09		SART3
Sph STK11KO/Sph WT				-0.459903		0.00193414		RPS8
Sph STK11KO/Sph WT				-0.458644		3.21e-05		RARS2
Sph STK11KO/Sph WT				-0.458448		0		PTK2
Sph STK11KO/Sph WT				-0.458448		0		PTK2
Sph STK11KO/Sph WT				-0.45423		1.62e-11		XPO5
Sph STK11KO/Sph WT				-0.432373		0		PRKDC
Sph STK11KO/Sph WT				-0.425538		0		AXL
Sph STK11KO/Sph WT				-0.419782		0		TYK2
Sph STK11KO/Sph WT				-0.419402		5.22e-15		MAP2K1
Sph STK11KO/Sph WT				-0.415588		0.00501328		DPH5
Sph STK11KO/Sph WT				-0.412965		3.39e-13		RAB5C
Sph STK11KO/Sph WT				-0.408632		0		PRKDC
Sph STK11KO/Sph WT				-0.407457		0.0371724		ZAK
Sph STK11KO/Sph WT				-0.404475		5.85e-17		RAB14
Sph STK11KO/Sph WT				-0.397436		0		RPL18A
Sph STK11KO/Sph WT				-0.394666		1.97e-06		KRT1
Sph STK11KO/Sph WT				-0.392986		0		HSPA1B
Sph STK11KO/Sph WT				-0.391635		0.0127224		RTN4
Sph STK11KO/Sph WT				-0.379502		1.95e-12		XPO7
Sph STK11KO/Sph WT				-0.374165		0		EPHB2
Sph STK11KO/Sph WT				-0.367441		0		MAP4K4
Sph STK11KO/Sph WT				-0.360693		3.53e-09		MARK3
Sph STK11KO/Sph WT				-0.357642		0.040308		NEK6
Sph STK11KO/Sph WT				-0.353954		1.46e-10		COPB1
Sph STK11KO/Sph WT				-0.339952		9.77e-17		PKMYT1
Sph STK11KO/Sph WT				-0.336012		0		KIAA0368
Sph STK11KO/Sph WT				-0.333549		3.74e-15		PKMYT1
Sph STK11KO/Sph WT				-0.331876		2.51e-05		ACLY
Sph STK11KO/Sph WT				-0.328222		0.000512077		ACLY
Sph STK11KO/Sph WT				-0.32409		0.000389264		SEC61A1
Sph STK11KO/Sph WT				-0.314597		0.0255496		PNPLA6
Sph STK11KO/Sph WT				-0.313107		0.0233145		UBXN4
Sph STK11KO/Sph WT				-0.310368		0		HNRNPM
Sph STK11KO/Sph WT				-0.306897		2.78e-13		USP34
Sph STK11KO/Sph WT				-0.30457		0.00544312		PI4KA
Sph STK11KO/Sph WT				-0.2942		0.0253741		RALA
Sph STK11KO/Sph WT				-0.292206		0.000527279		RASSF2
Sph STK11KO/Sph WT				-0.288472		0.000253914		SAR1A
Sph STK11KO/Sph WT				-0.285302		4.96e-08		RAB2A
Sph STK11KO/Sph WT				-0.281487		0.0465567		TRIM59
Sph STK11KO/Sph WT				-0.27655		0		IPO7
Sph STK11KO/Sph WT				-0.275875		0.00452219		RPL9
Sph STK11KO/Sph WT				-0.260112		0		RPS15A
Sph STK11KO/Sph WT				-0.245535		0		RPL7
Sph STK11KO/Sph WT				-0.240227		0.0470268		TUBB
Sph STK11KO/Sph WT				-0.237629		1.11e-08		IPO9
Sph STK11KO/Sph WT				-0.234483		1.45e-08		SRC
Sph STK11KO/Sph WT				-0.233395		0		SEC22B
Sph STK11KO/Sph WT				-0.224332		0.00046737		SF3B1
Sph STK11KO/Sph WT				-0.221411		0.00163216		PIK3R4
Sph STK11KO/Sph WT				-0.20482		1.82e-11		RIOK2
Sph STK11KO/Sph WT				-0.17614		1.37e-17		PAICS
Sph STK11KO/Sph WT				-0.154366		0.0435202		RPL6
Sph STK11KO/Sph WT				-0.137936		1.97e-16		PIP5K1A
Sph STK11KO/Sph WT				-0.132278		3.74e-11		HEATR2
Sph STK11KO/Sph WT				-0.132108		7.09e-06		MAGT1
Sph STK11KO/Sph WT				-0.124091		0.00428854		RPL3
Sph STK11KO/Sph WT				-0.109493		0		CSE1L
Sph STK11KO/Sph WT				-0.108647		0.00242741		TAOK2
Sph STK11KO/Sph WT				-0.10796		7.91e-17		USP9X
Sph STK11KO/Sph WT				-0.100679		1.2e-18		PDS5A
Sph STK11KO/Sph WT				-0.10025		0.0026357		AURKB
Sph STK11KO/Sph WT				-0.0967982		0.000202289		CDK9
Sph STK11KO/Sph WT				-0.0945296		0.00302984		STK3
Sph STK11KO/Sph WT				-0.0696641		3.86e-17		PIP5K1A
Sph STK11KO/Sph WT				-0.0434375		0.000657187		RHOT2
Sph STK11KO/Sph WT				-0.0335419		0		EPHA2
Sph STK11KO/Sph WT				-0.0308265		0.000740506		COPE
Sph STK11KO/Sph WT				-0.0188178		0		PAK4
Sph STK11KO/Sph WT				-0.0126456		0		KIAA1524
Sph STK11KO/Sph WT				0.00994845		1.69e-12		HSPA8
Sph STK11KO/Sph WT				0.0305907		3.64e-11		AHNAK
Sph STK11KO/Sph WT				0.0389252		3.65e-09		PKN2
Sph STK11KO/Sph WT				0.0426871		0		PRKACA
Sph STK11KO/Sph WT				0.0557955		9.39e-14		TNPO3
Sph STK11KO/Sph WT				0.056888		0		MNAT1
Sph STK11KO/Sph WT				0.0594787		0.000211225		TNPO1
Sph STK11KO/Sph WT				0.0837652		0		HINT1
Sph STK11KO/Sph WT				0.0911725		0		PHGDH
Sph STK11KO/Sph WT				0.0924039		0		TEX10
Sph STK11KO/Sph WT				0.0938864		1.01e-11		PFKP
Sph STK11KO/Sph WT				0.0968534		5.07e-14		PRKCD
Sph STK11KO/Sph WT				0.100792		0.0460864		INTS8
Sph STK11KO/Sph WT				0.101184		0		UBR4
Sph STK11KO/Sph WT				0.105433		0.0239912		STK24
Sph STK11KO/Sph WT				0.106974		2.77e-07		MRPS21
Sph STK11KO/Sph WT				0.120785		0.000496981		NBEAL2
Sph STK11KO/Sph WT				0.130432		0.0130971		TIMM50
Sph STK11KO/Sph WT				0.131135		0		RPL21
Sph STK11KO/Sph WT				0.131431		4.61e-06		TRIM32
Sph STK11KO/Sph WT				0.163193		0.0267874		SGPL1
Sph STK11KO/Sph WT				0.167619		0.0367335		TUBB3
Sph STK11KO/Sph WT				0.168077		0		TUBGCP2
Sph STK11KO/Sph WT				0.177168		0		HNRNPF
Sph STK11KO/Sph WT				0.178642		0		EXOC7
Sph STK11KO/Sph WT				0.19059		0.0118864		RPL14
Sph STK11KO/Sph WT				0.207646		0		RPS21
Sph STK11KO/Sph WT				0.22576		2.12e-09		FGFR1
Sph STK11KO/Sph WT				0.233995		0.0321386		CDK1
Sph STK11KO/Sph WT				0.238455		0		TUBGCP3
Sph STK11KO/Sph WT				0.301526		0.0245072		SSR1
Sph STK11KO/Sph WT				0.319336		2.34e-07		FRYL
Sph STK11KO/Sph WT				0.323551		6.56e-18		CDKN2A
Sph STK11KO/Sph WT				0.327106		0		HSD17B4
Sph STK11KO/Sph WT				0.334737		4.95e-06		RPL10
Sph STK11KO/Sph WT				0.406535		0		ACAD11
Sph STK11KO/Sph WT				0.412437		0.000337626		EEF1E1
Sph STK11KO/Sph WT				0.419752		0.0339727		IKBKG
Sph STK11KO/Sph WT				0.420021		0.0138581		RAB18
Sph STK11KO/Sph WT				0.436476		0.0184064		TM9SF1
Sph STK11KO/Sph WT				0.44087		0.00415574		YIPF5
Sph STK11KO/Sph WT				0.467627		0		MAP2K3
Sph STK11KO/Sph WT				0.467945		0.0120027		RPS6KA1
Sph STK11KO/Sph WT				0.487755		3.19e-17		EPHB4
Sph STK11KO/Sph WT				0.491705		6.09e-12		LTN1
Sph STK11KO/Sph WT				0.493764		3.93e-05		DYNC1LI1
Sph STK11KO/Sph WT				0.495303		9.42e-16		CCNT2
Sph STK11KO/Sph WT				0.497198		0.00804752		MFSD10
Sph STK11KO/Sph WT				0.498326		0		RRP12
Sph STK11KO/Sph WT				0.512546		0.000188231		SYNGR2
Sph STK11KO/Sph WT				0.521347		0		MTOR
Sph STK11KO/Sph WT				0.523994		3.95e-13		ILVBL
Sph STK11KO/Sph WT				0.525103		0.00386097		SSR4
Sph STK11KO/Sph WT				0.554577		4.18e-08		VIM
Sph STK11KO/Sph WT				0.560299		4.56e-07		RPL18
Sph STK11KO/Sph WT				0.562575		1.58e-11		GALNT2
Sph STK11KO/Sph WT				0.566858		4.9e-18		SMS
Sph STK11KO/Sph WT				0.57452		0		TAP2
Sph STK11KO/Sph WT				0.581634		0.00041941		RPL17
Sph STK11KO/Sph WT				0.589561		0.000924406		ALDH2
Sph STK11KO/Sph WT				0.594809		0.000629128		CANX
Sph STK11KO/Sph WT				0.60419		1.21e-14		GAK
Sph STK11KO/Sph WT				0.605527		3.09e-16		RALB
Sph STK11KO/Sph WT				0.610454		1.95e-07		VDAC1
Sph STK11KO/Sph WT				0.611646		0.000323635		ICAM1
Sph STK11KO/Sph WT				0.614173		0.0146458		SDR39U1
Sph STK11KO/Sph WT				0.614519		0.0479665		SCARB1
Sph STK11KO/Sph WT				0.616813		1.14e-06		AIMP1
Sph STK11KO/Sph WT				0.62146		0		DDX20
Sph STK11KO/Sph WT				0.622915		5.34e-05		ZW10
Sph STK11KO/Sph WT				0.635481		0.00506618		SACM1L
Sph STK11KO/Sph WT				0.639644		0		EPRS
Sph STK11KO/Sph WT				0.640733		0.00141675		ATP5L
Sph STK11KO/Sph WT				0.643645		0		ATP2A2
Sph STK11KO/Sph WT				0.648459		2.2e-11		MET
Sph STK11KO/Sph WT				0.649707		1.01e-10		SLC25A24
Sph STK11KO/Sph WT				0.656151		0.000309939		CAMK2G
Sph STK11KO/Sph WT				0.657703		0		MDN1
Sph STK11KO/Sph WT				0.664574		3.53e-05		STK4
Sph STK11KO/Sph WT				0.667561		0		IMMT
Sph STK11KO/Sph WT				0.673845		8.25e-05		TIA1
Sph STK11KO/Sph WT				0.681871		5.96e-08		SLC25A10
Sph STK11KO/Sph WT				0.683606		4.57e-11		PRKCSH
Sph STK11KO/Sph WT				0.685454		1.09e-08		CSNK1G1
Sph STK11KO/Sph WT				0.691497		3.68e-07		VCP
Sph STK11KO/Sph WT				0.692219		3.01e-10		PRDX1
Sph STK11KO/Sph WT				0.699264		0		IMMT
Sph STK11KO/Sph WT				0.70019		2.04e-09		GNG12
Sph STK11KO/Sph WT				0.701648		0.00032825		NDUFB4
Sph STK11KO/Sph WT				0.709266		1.1e-06		FECH
Sph STK11KO/Sph WT				0.719011		2.83e-12		TM9SF3
Sph STK11KO/Sph WT				0.722003		0.0104575		COX2
Sph STK11KO/Sph WT				0.722561		8.07e-06		SLC25A40
Sph STK11KO/Sph WT				0.729783		0		NNT
Sph STK11KO/Sph WT				0.730483		3.79e-08		LYN
Sph STK11KO/Sph WT				0.734356		0.001038		CAMK2G
Sph STK11KO/Sph WT				0.744702		1.77e-05		LGALS1
Sph STK11KO/Sph WT				0.747761		0.0354334		MCCC2
Sph STK11KO/Sph WT				0.764555		3.01e-16		RPLP0
Sph STK11KO/Sph WT				0.768713		9.35e-09		MARS
Sph STK11KO/Sph WT				0.773101		3.98e-17		RPS10
Sph STK11KO/Sph WT				0.775334		3.07e-05		TMEM43
Sph STK11KO/Sph WT				0.778184		0.032949		TAPBP
Sph STK11KO/Sph WT				0.784423		0.00175903		TMEM115
Sph STK11KO/Sph WT				0.7873		1.61e-08		TMEM209
Sph STK11KO/Sph WT				0.794399		0		PHB2
Sph STK11KO/Sph WT				0.794407		1.23e-11		MST4
Sph STK11KO/Sph WT				0.794935		6.15e-10		AGPAT6
Sph STK11KO/Sph WT				0.80084		4.37e-06		CCT6A
Sph STK11KO/Sph WT				0.801168		6.94e-08		CDS2
Sph STK11KO/Sph WT				0.802242		2.36e-16		GIGYF2
Sph STK11KO/Sph WT				0.808216		0.000845363		SAMM50
Sph STK11KO/Sph WT				0.81053		4.16e-14		DHRS7
Sph STK11KO/Sph WT				0.813699		0.000130982		SLC16A3
Sph STK11KO/Sph WT				0.821761		1.15e-17		ISOC2
Sph STK11KO/Sph WT				0.828303		3.62e-12		ATP2C1
Sph STK11KO/Sph WT				0.828375		1.21e-06		KIAA0196
Sph STK11KO/Sph WT				0.837102		1.74e-05		ALG1
Sph STK11KO/Sph WT				0.837604		0.020383		ABCA3
Sph STK11KO/Sph WT				0.864074		0		RPS29
Sph STK11KO/Sph WT				0.872143		0.000453092		SLC25A5
Sph STK11KO/Sph WT				0.875218		1.48e-12		MLEC
Sph STK11KO/Sph WT				0.880406		0.000832934		ERLIN2
Sph STK11KO/Sph WT				0.885284		3.08e-09		GNB2L1
Sph STK11KO/Sph WT				0.888295		0		SURF4
Sph STK11KO/Sph WT				0.894558		5.85e-13		ABL2
Sph STK11KO/Sph WT				0.899008		1.24e-07		HIGD2A
Sph STK11KO/Sph WT				0.910625		0		TBK1
Sph STK11KO/Sph WT				0.914653		0		HIST1H4J
Sph STK11KO/Sph WT				0.916817		0		NEK9
Sph STK11KO/Sph WT				0.919027		0.00885921		SLC3A2
Sph STK11KO/Sph WT				0.921194		0.00590018		CAMK2G
Sph STK11KO/Sph WT				0.925895		3.44e-10		FER
Sph STK11KO/Sph WT				0.936974		1.77e-10		QARS
Sph STK11KO/Sph WT				0.944069		1.91e-08		OSBPL3
Sph STK11KO/Sph WT				0.949747		2.76e-14		IKBKB
Sph STK11KO/Sph WT				0.949965		1.52e-17		MBOAT7
Sph STK11KO/Sph WT				0.950227		0		JAK1
Sph STK11KO/Sph WT				0.954273		1.51e-05		RER1
Sph STK11KO/Sph WT				0.960666		1.34e-15		THEM6
Sph STK11KO/Sph WT				0.963373		1.32e-07		SLC35F6
Sph STK11KO/Sph WT				0.978513		2.87e-07		ATP6
Sph STK11KO/Sph WT				0.978904		0		DCK
Sph STK11KO/Sph WT				0.992695		4.46e-11		ATP5J2
Sph STK11KO/Sph WT				0.993561		1.33e-09		RPL15
Sph STK11KO/Sph WT				0.993607		9.57e-10		BDH1
Sph STK11KO/Sph WT				0.99791		0		LYN
Sph STK11KO/Sph WT				0.999429		0		PI4K2A
Sph STK11KO/Sph WT				1.00927		0		ATAD3A
Sph STK11KO/Sph WT				1.01155		0.0142484		G6PC3
Sph STK11KO/Sph WT				1.01437		0		ATP5A1
Sph STK11KO/Sph WT				1.03493		0		EIF2AK2
Sph STK11KO/Sph WT				1.04449		4.58e-15		VPS53
Sph STK11KO/Sph WT				1.06255		1.26e-10		KDELR1
Sph STK11KO/Sph WT				1.07429		1.39e-16		FYN
Sph STK11KO/Sph WT				1.08442		9.19e-18		TMX2
Sph STK11KO/Sph WT				1.08648		2.67e-17		PRKAB1
Sph STK11KO/Sph WT				1.08895		1.87e-08		STT3A
Sph STK11KO/Sph WT				1.08895		1.09e-05		SLC25A32
Sph STK11KO/Sph WT				1.09101		3.75e-10		SLC43A3
Sph STK11KO/Sph WT				1.09578		0		ATP5J
Sph STK11KO/Sph WT				1.10222		6.73e-06		YIPF4
Sph STK11KO/Sph WT				1.10245		1.27e-12		UBAC2
Sph STK11KO/Sph WT				1.11123		0		RAB3B
Sph STK11KO/Sph WT				1.11664		9.65e-06		CD44
Sph STK11KO/Sph WT				1.12337		6.58e-17		RPL10A
Sph STK11KO/Sph WT				1.13242		3.03e-14		PDE12
Sph STK11KO/Sph WT				1.13749		2.25e-16		SFXN1
Sph STK11KO/Sph WT				1.14882		9.24e-13		TXLNA
Sph STK11KO/Sph WT				1.15577		1.47e-13		HIST1H2BD
Sph STK11KO/Sph WT				1.15889		2.19e-12		COG6
Sph STK11KO/Sph WT				1.16145		8.73e-09		SFXN3
Sph STK11KO/Sph WT				1.16812		1.09e-16		SMPD4
Sph STK11KO/Sph WT				1.16812		1.12e-16		SMPD4
Sph STK11KO/Sph WT				1.16858		4.64e-07		DARS
Sph STK11KO/Sph WT				1.17451		3.55e-08		PIK3C2A
Sph STK11KO/Sph WT				1.17675		6.1e-05		CLK3
Sph STK11KO/Sph WT				1.18208		2.4e-06		EXOC6
Sph STK11KO/Sph WT				1.19217		3.56e-07		TMEM165
Sph STK11KO/Sph WT				1.197		1.72e-05		MAP2K5
Sph STK11KO/Sph WT				1.20759		7.88e-18		CSNK1E
Sph STK11KO/Sph WT				1.20886		0		DHRS1
Sph STK11KO/Sph WT				1.21131		0		SLC25A3
Sph STK11KO/Sph WT				1.21761		0.000123407		PTDSS1
Sph STK11KO/Sph WT				1.23069		0		VDAC3
Sph STK11KO/Sph WT				1.23647		1.22e-08		IARS
Sph STK11KO/Sph WT				1.23799		2.26e-14		CAMK2G
Sph STK11KO/Sph WT				1.24467		6.46e-11		COX6C
Sph STK11KO/Sph WT				1.25214		1.82e-10		CDK17
Sph STK11KO/Sph WT				1.25507		5.49e-09		FAM3C
Sph STK11KO/Sph WT				1.25942		4.11e-17		SLC1A5
Sph STK11KO/Sph WT				1.26179		0		ATP5B
Sph STK11KO/Sph WT				1.2836		9.45e-13		COX4I1
Sph STK11KO/Sph WT				1.28481		7.19e-15		BSG
Sph STK11KO/Sph WT				1.28798		0		ULK3
Sph STK11KO/Sph WT				1.29375		2.19e-08		INTS5
Sph STK11KO/Sph WT				1.29677		0		ATP5H
Sph STK11KO/Sph WT				1.30073		4.69e-16		DYNC2H1
Sph STK11KO/Sph WT				1.3136		0		MCU
Sph STK11KO/Sph WT				1.33362		2.14e-11		RPS6KA4
Sph STK11KO/Sph WT				1.35614		5.39e-09		PLP2
Sph STK11KO/Sph WT				1.36174		2.36e-06		STX5
Sph STK11KO/Sph WT				1.36681		0		PRKACB
Sph STK11KO/Sph WT				1.37186		0		UNC45A
Sph STK11KO/Sph WT				1.38364		6.19e-08		COX5B
Sph STK11KO/Sph WT				1.38913		0		ABCD3
Sph STK11KO/Sph WT				1.39326		0.00102365		TIMM23B
Sph STK11KO/Sph WT				1.41228		0		ATR
Sph STK11KO/Sph WT				1.41276		3.1e-08		NCLN
Sph STK11KO/Sph WT				1.42546		0		LMAN1
Sph STK11KO/Sph WT				1.45926		1.36e-11		EPT1
Sph STK11KO/Sph WT				1.46067		8.38e-10		PIP4K2B
Sph STK11KO/Sph WT				1.48257		0		ATP5C1
Sph STK11KO/Sph WT				1.49042		0		ARL1
Sph STK11KO/Sph WT				1.50071		6.8e-10		OXA1L
Sph STK11KO/Sph WT				1.50409		0		CHUK
Sph STK11KO/Sph WT				1.50667		2.21e-17		RARS
Sph STK11KO/Sph WT				1.51822		0		MAPK8
Sph STK11KO/Sph WT				1.52171		0		NUP205
Sph STK11KO/Sph WT				1.52609		4e-07		YIF1B
Sph STK11KO/Sph WT				1.52701		5.8e-15		FKBP11
Sph STK11KO/Sph WT				1.52828		1.03e-06		SLC35F2
Sph STK11KO/Sph WT				1.52944		0		MON2
Sph STK11KO/Sph WT				1.53392		3.87e-05		PIK3C3
Sph STK11KO/Sph WT				1.53668		0		ANXA2
Sph STK11KO/Sph WT				1.54135		0		TRRAP
Sph STK11KO/Sph WT				1.55556		0		STOM
Sph STK11KO/Sph WT				1.56808		0		SCAMP1
Sph STK11KO/Sph WT				1.58165		4.68e-11		SLC25A17
Sph STK11KO/Sph WT				1.59683		0		ACVR1
Sph STK11KO/Sph WT				1.65054		0		SLC35A3
Sph STK11KO/Sph WT				1.66084		0		YES1
Sph STK11KO/Sph WT				1.70278		0		USMG5
Sph STK11KO/Sph WT				1.72408		3.58e-14		DHCR24
Sph STK11KO/Sph WT				1.72477		2.78e-11		MRPS5
Sph STK11KO/Sph WT				1.75029		1.49e-15		HM13
Sph STK11KO/Sph WT				1.86365		1.4e-11		CLPTM1L
Sph STK11KO/Sph WT				1.88443		2.59e-16		CHEK1
Sph STK11KO/Sph WT				1.88886		3.02e-15		SLC25A13
Sph STK11KO/Sph WT				1.9451		2.57e-07		FLOT1
Sph STK11KO/Sph WT				1.97657		1.11e-17		BMPR2
Sph STK11KO/Sph WT				2.00539		0		HSPA5
Sph STK11KO/Sph WT				2.05881		2.38e-14		IFIT1
Sph STK11KO/Sph WT				2.07378		2.48e-15		SCD5
Sph STK11KO/Sph WT				2.10827		0		TMEM205
Sph STK11KO/Sph WT				2.11547		0		CSNK1G3
Sph STK11KO/Sph WT				2.14808		0		FAR1
Sph STK11KO/Sph WT				2.149		2.96e-14		GOLT1B
Sph STK11KO/Sph WT				2.1772		1.95e-14		PRSS21
Sph STK11KO/Sph WT				2.18722		0		COX20
Sph STK11KO/Sph WT				2.1926		0		AZI2
Sph STK11KO/Sph WT				2.19488		0		SOAT1
Sph STK11KO/Sph WT				2.22416		2.71e-11		EEF1G
Sph STK11KO/Sph WT				2.23739		0		ATP5F1
Sph STK11KO/Sph WT				2.24375		0		BMP2K
Sph STK11KO/Sph WT				2.26545		6.82e-15		RPS23
Sph STK11KO/Sph WT				2.30779		0		LBR
Sph STK11KO/Sph WT				2.37631		0		ATP5O
Sph STK11KO/Sph WT				2.48406		0		TAP1
Sph STK11KO/Sph WT				2.48581		0		PRKAA2
Sph STK11KO/Sph WT				2.50144		2.08e-12		MEST
Sph STK11KO/Sph WT				2.50181		1.18e-14		SLC38A2
Sph STK11KO/Sph WT				2.52814		0		CMTM6
Sph STK11KO/Sph WT				2.55842		0		OPA1
Sph STK11KO/Sph WT				2.59186		0		ANAPC1
Sph STK11KO/Sph WT				2.62651		0		NDUFA11
Sph STK11KO/Sph WT				2.77471		2.87e-13		INTS7
Sph STK11KO/Sph WT				2.77545		0		GAPDH
Sph STK11KO/Sph WT				2.84706		0		PCID2
Sph STK11KO/Sph WT				2.913		0		HSP90B1
Sph STK11KO/Sph WT				2.93831		0		TARBP1
Sph STK11KO/Sph WT				2.98146		2.39e-18		ITM2C
Sph STK11KO/Sph WT				3.14963		0		CYB5A
Sph STK11KO/Sph WT				3.15967		1.03e-18		SLC25A1
Sph STK11KO/Sph WT				3.77099		0		HLA-C
Sph STK11KO/Sph WT				4.35891		7.99e-15		CERS5
Sph STK11KO/Sph WT				5.30894		0		TMEM177

## Sheet: Table S4.
Table S4. Differentially expressed genes from the Affymetrix Clariom S array using OVCAR8 parental and OVCAR8 NUAK1-KO spheroids
Gene	Log2 fold change (NUAK1 Knockout/Parental)		P-value	FDR P-value
FN1	-745.23		3.67e-19	7.87e-15
NFIB	-49.17		2.23e-16	1.19e-12
CD24	-38.36		3.53e-12	3.79e-09
PAX8	-33.57		6.53e-11	4.52e-08
TFAP2A	-23.16		4.28e-14	1.15e-10
NNMT	-22.27		4.44e-15	1.91e-11
IL6	-16.61		4.16e-05	0.0026
NID2	-10.96		6.42e-12	6.26e-09
FAM198B	-10.44		2.75e-09	1.11e-06
L1CAM	-10.43		1.43e-07	2.58e-05
ADGRG1	-10.36		1.64e-09	8e-07
ITGB8	-10.21		6.27e-07	8.85e-05
S100A2	-9.84		1.3e-07	2.37e-05
P3H2	-9.46		8.11e-07	0.0001
GNG11	-9.4		9.19e-13	1.23e-09
RUNX2	-9.16		7.88e-08	1.6e-05
GALNT7	-8.46		5.01e-11	3.71e-08
THBS1	-8.33		3e-13	5.35e-10
SPOCK1	-8.21		9.93e-08	1.87e-05
SEMA3C	-7.97		4.88e-13	7.47e-10
PLEKHA7	-7.72		9.9e-08	1.87e-05
KRT7	-7.58		4.2e-12	4.29e-09
GDA	-7.21		3.33e-08	8.5e-06
ID3	-6.47		1.24e-07	2.28e-05
PMEPA1	-6.42		7.56e-10	3.86e-07
PDE1C	-6.35		7.13e-10	3.83e-07
SEMA3E	-6.2		6.8e-06	0.0006
IL7R	-6.17		3.33e-07	5.24e-05
TRPC4	-5.9		8.07e-09	2.83e-06
SERTAD4	-5.75		2.21e-10	1.4e-07
TGFBI	-5.67		4.97e-09	1.84e-06
EFEMP1	-5.65		1.92e-08	6.05e-06
RBPMS	-5.46		0.0001	0.0065
FAM129A	-5.46		2.34e-07	3.84e-05
TENM2	-5.44		1.03e-07	1.91e-05
SLC16A2	-5.37		3.12e-08	8.24e-06
SMAD3	-5.33		4.32e-07	6.62e-05
PTPN20	-5.32		4.44e-09	1.7e-06
GFRA1	-5.13		9.59e-07	0.0001
SMAD6	-5.13		1.44e-05	0.0011
PSMB9	-4.93		6.88e-06	0.0007
CLDN1	-4.91		0.0027	0.0494
NREP	-4.8		5.42e-05	0.0032
EDNRA	-4.76		2.23e-05	0.0015
PHLDB2; PLCXD2	-4.68		3.62e-09	1.41e-06
GBP1	-4.67		0.0035	0.0599
LRRN4	-4.66		8.5e-06	0.0007
PLPP3	-4.51		1.36e-06	0.0002
LHX1	-4.5		1.93e-09	9e-07
FERMT1	-4.41		5.02e-08	1.12e-05
UBE2L6	-4.38		1.85e-08	6e-06
GPR143	-4.35		3.52e-08	8.78e-06
PDPN	-4.24		1.45e-07	2.59e-05
SERTAD4	-4.24		1.73e-08	5.69e-06
THSD4	-4.23		7.5e-05	0.004
METTL7B	-4.23		6.24e-05	0.0035
DDX60	-4.17		4.29e-07	6.62e-05
RBMS3	-4.12		0.0006	0.0189
DNAJA4	-4.05		1.15e-06	0.0001
PARP14	-4.01		0.0001	0.0057
COL1A1	-4		3.26e-10	1.89e-07
KRT80	-3.96		8.98e-05	0.0045
PLXND1	-3.93		1.47e-06	0.0002
HCFC1R1	-3.88		0.0013	0.0306
ARHGEF5	-3.87		2.49e-08	7.2e-06
DPYSL2	-3.86		4.85e-08	1.1e-05
PSMB8	-3.86		1.47e-05	0.0011
MCAM; MIR6756	-3.86		2.31e-06	0.0003
HES1	-3.82		1.32e-05	0.001
SYT17	-3.82		1.19e-07	2.2e-05
OR2A7; ARHGEF34P	-3.75		3.83e-08	9.22e-06
LGR4	-3.75		3.02e-08	8.09e-06
CAMK1D	-3.74		6.53e-10	3.59e-07
ERBB3	-3.73		5.84e-05	0.0033
S100A16	-3.64		8.36e-06	0.0007
ESRP1	-3.64		0.0001	0.0056
VANGL2	-3.63		4.81e-05	0.0029
EGR1	-3.61		0.0011	0.0272
PLXDC2	-3.61		3.71e-08	9.11e-06
OLFML2B	-3.6		2.41e-07	3.89e-05
IGFBP6	-3.6		7.6e-08	1.57e-05
ENAH	-3.59		1e-09	5e-07
SERTAD4	-3.58		8.66e-08	1.69e-05
PCDHB5	-3.56		8.31e-08	1.65e-05
TLR3	-3.55		6.18e-05	0.0034
F11R	-3.52		2.67e-06	0.0003
ACTBL2	-3.51		5.51e-05	0.0032
PLOD2	-3.48		6.19e-07	8.79e-05
APOL1	-3.4		9.88e-05	0.0048
MAGED1	-3.39		4.42e-05	0.0027
TMEM184A	-3.38		0.0003	0.0109
LOX	-3.35		0.0018	0.0383
MFSD6	-3.33		0.0006	0.0184
MAGED4; MAGED4B; SNORA11D; SNORA11E	-3.33		0.0003	0.012
FAM84B	-3.31		1.24e-05	0.001
SIM1	-3.31		4.96e-07	7.33e-05
TINAGL1	-3.31		0.0009	0.0242
LITAF	-3.29		6.44e-09	2.34e-06
ACTC1	-3.27		0.0315	0.2279
STXBP6	-3.26		1.49e-05	0.0011
IFIT3	-3.26		3.74e-08	9.11e-06
TSPAN2	-3.25		3.12e-07	4.96e-05
CTAGE8	-3.23		9.7e-05	0.0048
GRAMD3	-3.21		8.79e-06	0.0008
AGPAT3	-3.2		6.07e-07	8.68e-05
SCIN	-3.18		0.0048	0.0728
ANXA3	-3.15		3.21e-06	0.0003
LTBP3	-3.14		2.93e-08	8.06e-06
UGT3A2	-3.14		7.96e-08	1.6e-05
FGF2	-3.1		7.38e-10	3.86e-07
TXNIP	-3.09		0.0082	0.1034
PSG9	-3.08		0.0116	0.1271
SAMD9L	-3.06		4.67e-05	0.0028
CELSR2	-3.05		2.45e-06	0.0003
GPER1	-3.03		7e-05	0.0038
LIMCH1	-3.02		0.0004	0.0132
IFIT2	-2.99		9.71e-05	0.0048
CNTNAP3B	-2.98		0.0016	0.0344
KLF9	-2.98		0.0043	0.0677
S100A13	-2.97		2.46e-05	0.0017
ITGB4	-2.95		0.0001	0.0051
ERCC6; ERCC6-PGBD3; PGBD3	-2.94		5.57e-05	0.0032
PLEKHG1	-2.94		7.65e-05	0.004
ME3	-2.94		0.0399	0.2601
INPP4B	-2.9		9.08e-06	0.0008
PROSER2	-2.88		6.27e-08	1.32e-05
INADL	-2.87		0.0026	0.049
KRT7	-2.87		1.2e-06	0.0002
FBXO32	-2.86		0.0003	0.0105
PSMB8-AS1	-2.86		1.02e-05	0.0009
FAM167A	-2.85		0.018	0.1653
ZSCAN31	-2.83		7.07e-06	0.0007
MKX	-2.8		2.74e-09	1.11e-06
GSN	-2.8		8.77e-05	0.0044
GPRC5A; MIR614	-2.77		1.19e-05	0.001
DYRK1B	-2.76		0.0001	0.0057
ACSF2	-2.76		0.0006	0.0179
MBNL2	-2.75		9.27e-07	0.0001
PERP	-2.75		2.13e-06	0.0002
SLC26A2	-2.74		1.3e-05	0.001
MAGED4B; MAGED4; SNORA11D	-2.73		1.66e-05	0.0012
C1R	-2.71		0.0018	0.0378
FLT1	-2.7		0.002	0.0408
RBM24	-2.69		0.0003	0.0117
CARD16	-2.69		0.0006	0.0186
PROS1	-2.67		1.94e-07	3.32e-05
IFI16	-2.66		1.76e-05	0.0013
APOBEC3G	-2.63		1.15e-05	0.0009
DTX3L	-2.63		0.0002	0.0069
EMP1	-2.62		0.0008	0.0219
LRRC16A	-2.61		1.89e-08	6.05e-06
ACKR3	-2.59		0.0034	0.0582
DENND2D	-2.58		0.0057	0.0819
SHISA2	-2.57		4e-06	0.0004
NPAS2	-2.57		0.0005	0.0173
APOL2	-2.56		8.02e-07	0.0001
SGK223	-2.56		2.21e-05	0.0015
APOE	-2.56		0.0001	0.0062
FBXO44	-2.54		0.0007	0.0212
MYO1E	-2.54		3.47e-05	0.0022
MN1	-2.54		0.0362	0.2463
COL4A1	-2.54		0.0005	0.016
S100A6	-2.54		1.57e-06	0.0002
PDE4DIP	-2.53		2.42e-05	0.0016
DSC3	-2.53		1.16e-06	0.0001
SHROOM3	-2.53		3.23e-05	0.0021
TSPAN15	-2.52		2.25e-05	0.0015
DHTKD1	-2.52		9.81e-05	0.0048
CDA	-2.51		0.0019	0.0387
TPD52L1	-2.5		2.06e-05	0.0015
LAMC2	-2.49		0.0017	0.0364
ITGB5	-2.49		6.37e-05	0.0035
BEX1	-2.48		1.16e-06	0.0001
MGST2	-2.48		4.15e-08	9.9e-06
DNAJC15	-2.48		0.0001	0.0058
COL4A2	-2.48		0.0008	0.0221
SPTLC3	-2.47		0.0002	0.0095
SNX9	-2.47		4.21e-08	9.93e-06
TRMT12	-2.46		1.83e-06	0.0002
GSTM2	-2.45		9.57e-06	0.0008
PRSS23	-2.44		0.0002	0.0068
NMU	-2.44		3.09e-06	0.0003
PARP9	-2.44		1.63e-05	0.0012
DENND2A	-2.43		2.54e-06	0.0003
CFAP206	-2.42		3.52e-07	5.52e-05
CLIC3	-2.41		0.0061	0.0855
SEMA3A	-2.41		0.0003	0.0125
TMEM255A	-2.41		9.34e-05	0.0046
MTRR	-2.4		0.0002	0.0068
GLT8D2	-2.4		0.0007	0.0199
PRKCA	-2.38		1.44e-05	0.0011
ST3GAL6	-2.38		0.0037	0.0614
DPYD	-2.38		5.58e-06	0.0005
PTPRJ	-2.38		4.89e-07	7.29e-05
RARG	-2.37		2.14e-07	3.56e-05
PCDHGC3; PCDHGA12; PCDHGB4; PCDHGA8; PCDHGA1; PCDHGA10; PCDHGA11; PCDHGA2; PCDHGA3; PCDHGA4; PCDHGA5; PCDHGA6; PCDHGA7; PCDHGA9; PCDHGB1; PCDHGB2; PCDHGB3; PCDHGB5; PCDHGB6; PCDHGB7; PCDHGC4; PCDHGC5	-2.37		0.0034	0.0588
ITM2A	-2.37		2.44e-06	0.0003
PRKCQ	-2.36		8.41e-05	0.0043
TRPV4	-2.36		2.3e-08	6.94e-06
NHS	-2.36		0.005	0.0753
PTOV1; MIR4749	-2.36		8.65e-05	0.0044
EGFLAM	-2.36		0.0023	0.044
AGPAT4	-2.35		0.0033	0.0572
FAM83B	-2.35		4.23e-05	0.0026
ASIC1	-2.34		0.0286	0.2168
VCAN	-2.34		0.0009	0.0234
SLC18B1	-2.34		2.05e-06	0.0002
FOXP1	-2.34		0.0003	0.0108
PLEKHG4B	-2.34		0.002	0.0402
NDRG4	-2.33		0.001	0.0262
TIAM1	-2.33		0.0037	0.0623
SVIL	-2.33		0.0463	0.2818
PTPN6	-2.33		0.0021	0.0416
ATP8B1	-2.32		7.53e-06	0.0007
PIM1	-2.32		0.0173	0.1614
BST1	-2.32		1.83e-06	0.0002
ACAA2	-2.32		1.45e-06	0.0002
CTAGE8; CTAGE4	-2.31		0.0006	0.0178
RAB30	-2.31		2.9e-05	0.0019
SRPX2	-2.3		0.0013	0.0295
NDUFA13	-2.3		0.0048	0.0728
CTSF	-2.3		0.003	0.0532
DGKD	-2.29		1.64e-06	0.0002
SERPINB9	-2.29		0.0023	0.0441
SMAD7	-2.29		0.0165	0.1575
CRISPLD1	-2.28		0.0003	0.0104
KCNMA1	-2.28		0.0014	0.0312
BAIAP2L1	-2.28		0.0003	0.0102
NEDD9	-2.28		0.0008	0.0226
DHRS13	-2.28		0.0001	0.0054
CAPN3	-2.27		0.0017	0.0364
PLBD1	-2.27		6.9e-06	0.0007
EEF1A2	-2.27		6.02e-07	8.66e-05
43160	-2.27		0.0008	0.0217
SERPINB1	-2.26		0.0003	0.0117
IGF1R	-2.26		7.33e-06	0.0007
IFIH1	-2.26		0.002	0.0401
GPR161	-2.25		2.24e-05	0.0015
ABRACL	-2.25		4.44e-05	0.0027
C5	-2.25		0.0362	0.2462
SLC2A12	-2.24		0.0016	0.035
TAPBPL	-2.24		0.0007	0.0197
MBOAT1	-2.24		0.0008	0.0217
OLFML3	-2.24		0.0004	0.0143
TRIM69	-2.24		1.79e-05	0.0013
CASP1	-2.23		0.0038	0.0634
MEIS3	-2.23		0.0072	0.0945
BDH2	-2.23		2.99e-05	0.002
DSC2	-2.23		6.89e-05	0.0037
SMAD7	-2.22		0.0002	0.008
PKP2	-2.22		1.72e-06	0.0002
TP53I3	-2.22		2.12e-06	0.0002
BMP1	-2.22		0.0015	0.0338
VAMP8	-2.21		2.16e-05	0.0015
SYT16	-2.2		2.2e-05	0.0015
SUSD4	-2.2		0.0312	0.2268
DAW1	-2.2		0.0046	0.0712
TPRA1	-2.2		0.0005	0.0173
NIPSNAP1	-2.2		0.0272	0.2105
CES4A	-2.19		3.26e-05	0.0021
DYRK1B	-2.19		7.23e-06	0.0007
MYO1D	-2.18		0.0003	0.0103
SERPINH1	-2.18		0.0004	0.0137
ERAP2	-2.18		6.63e-05	0.0036
MSLN	-2.18		0.0036	0.0602
LUM	-2.18		0.0227	0.1901
SERPINB4	-2.18		0.0074	0.0959
VGLL3	-2.17		0.0036	0.0604
GNL1	-2.17		0.0007	0.021
SMO	-2.17		2.74e-05	0.0018
ROR2	-2.17		0.0006	0.0195
KIAA1644	-2.17		0.0073	0.0951
AP4M1	-2.17		7.19e-05	0.0038
ARL4C	-2.17		0.001	0.0259
RNF144B	-2.16		1.35e-05	0.0011
EXT1	-2.16		1.54e-06	0.0002
CCL28	-2.16		0.001	0.0262
TCEAL2	-2.15		2.43e-06	0.0003
IER3	-2.15		0.0002	0.0084
ECI1	-2.15		0.0018	0.0381
CYP1B1	-2.15		0.0021	0.042
CALHM2	-2.14		0.0002	0.007
PPIC	-2.14		1.17e-05	0.001
PRKD2	-2.13		6.51e-05	0.0036
TFPI2	-2.13		2.58e-08	7.38e-06
DUSP1	-2.13		8.66e-05	0.0044
SPOCD1	-2.13		0.0162	0.1552
CNTNAP3P2; CNTNAP3	-2.13		0.0002	0.0074
TBL1X	-2.13		0.0424	0.2689
P2RX7	-2.13		0.0056	0.0813
OR2A4	-2.13		0.0018	0.0375
MBD5	-2.13		0.0036	0.0605
MID2	-2.12		0.0004	0.0136
PTGFRN	-2.12		0.0284	0.2158
S100A3	-2.11		0.001	0.0252
FOXO1	-2.11		0.0031	0.0554
EPB41L3	-2.11		2.97e-06	0.0003
MYO3A	-2.11		0.0002	0.0087
43347	-2.11		0.0009	0.0234
SCD5	-2.1		0.0026	0.0483
CA13	-2.1		0.0146	0.146
COL18A1	-2.1		0.0003	0.0114
PSG4	-2.1		0.01	0.1159
ETFB	-2.1		0.001	0.0262
CCBE1	-2.1		0.0008	0.0222
GLB1L2	-2.1		5.64e-05	0.0032
ARFRP1	-2.1		4.86e-06	0.0005
NUAK1	-2.1		0.0064	0.0881
CD163L1	-2.09		0.0015	0.0339
CRIP1	-2.08		0.0041	0.0665
SAMD15	-2.08		1.93e-05	0.0014
PTPRK	-2.08		1.63e-06	0.0002
SERPING1	-2.08		0.0011	0.0264
APOL6	-2.08		3.58e-05	0.0023
MGAT4B	-2.08		1.29e-05	0.001
DCLK1	-2.08		0.0007	0.0197
PTRF	-2.07		0.0006	0.0177
MOSPD3	-2.07		0.0155	0.1508
EPCAM	-2.06		4.34e-08	1.01e-05
SEPW1	-2.06		0.0083	0.1034
BTN3A2	-2.06		0.0115	0.1271
SLC6A9	-2.06		0.0353	0.2428
BEX4	-2.06		8.22e-06	0.0007
MARVELD2	-2.06		9.78e-05	0.0048
PCMTD2	-2.05		8.99e-05	0.0045
C19orf66	-2.05		0.0025	0.0477
CXXC5	-2.05		0.0075	0.0965
LRRC6	-2.05		0.0037	0.0615
TCEAL8	-2.05		0.0015	0.0337
GTF2IRD2B	-2.05		0.0012	0.0293
TGFBR1	-2.05		0.0007	0.0211
ALDH7A1	-2.05		0.0002	0.0081
GLIPR2	-2.05		0.0003	0.0116
SEL1L3	-2.04		0.0125	0.1327
ZFYVE28	-2.04		0.0042	0.0674
RAB31	-2.04		3.32e-05	0.0021
RRBP1	-2.04		0.0003	0.0102
MYD88	-2.04		0.0012	0.0287
SAT1	-2.03		0.0068	0.0914
MPP7	-2.03		1.6e-06	0.0002
GPC3	-2.03		0.0251	0.2018
SMAD1	-2.03		5.45e-05	0.0032
LRAT	-2.03		0.0001	0.0058
UCP2	-2.03		0.0002	0.0094
STAT6	-2.03		2.88e-06	0.0003
CYB561	-2.02		0.0014	0.0324
CDKL2	-2.02		0.0002	0.0089
SLITRK5	-2.02		4.86e-05	0.0029
OAS3	-2.02		0.0019	0.0396
C11orf70	-2.02		0.0019	0.0399
FRRS1	-2.01		0.0118	0.1284
LRP4	-2.01		0.0063	0.0876
RHOBTB3	-2.01		5.76e-07	8.35e-05
BDH1	-2.01		0.0046	0.0716
PDE4D	-2.01		0.0087	0.107
SP110	-2.01		8.12e-05	0.0042
FIS1	-2.01		0.002	0.0407
CARHSP1	-2		0.001	0.0252
GPC6	-2		0.0113	0.1254
CD74	-2		0.0039	0.0639
CACNA2D4	2		0.0008	0.0221
NRIP3	2		0.0004	0.014
PRAMEF19	2		0.0076	0.0976
PHF20L1	2		0.0153	0.1498
ITGB1BP2	2.01		0.0005	0.0152
RAD54L2	2.01		1.37e-05	0.0011
CCDC84	2.01		0.0135	0.1393
LRIG1	2.02		1.92e-05	0.0014
ACTR3B	2.02		0.001	0.0252
FZD7	2.02		4.01e-05	0.0025
GATA3	2.03		0.011	0.1234
SERPINA1	2.03		0.0114	0.1268
CSF2RA	2.03		0.0008	0.0222
FABP6	2.03		0.0268	0.2093
C8orf88	2.03		5.73e-07	8.35e-05
DNAJB9	2.03		0.012	0.1297
KLF14	2.03		0.0002	0.0089
SERTAD2	2.03		0.0008	0.0217
CCL19	2.03		0.0373	0.2497
DIAPH2	2.03		5.06e-05	0.003
GOLGA8J	2.04		0.0002	0.0086
CSPP1	2.04		0.0003	0.0124
CD274	2.04		0.0012	0.0285
CALB2	2.05		0.0369	0.2491
SAA2; SAA2-SAA4; SAA4	2.05		2.19e-05	0.0015
WDFY2	2.05		2.82e-08	7.95e-06
ANKRD20A3; ANKRD20A2	2.06		0.0057	0.0823
ITPRIP	2.06		0.0011	0.0278
CA2	2.06		6.79e-06	0.0006
BMPER	2.06		0.0024	0.046
GOLGA8N	2.07		2.2e-05	0.0015
YES1	2.07		2.41e-09	1.08e-06
PAG1	2.07		0.0002	0.007
MMP16	2.07		0.0028	0.0506
PPP4R4	2.08		0.0002	0.0074
ADAMTS16	2.08		0.0055	0.0803
NOL4L	2.08		0.0004	0.0136
EEA1	2.08		0.0002	0.0076
STK39	2.08		0.0001	0.0062
ZNF438	2.09		8.5e-06	0.0007
CHUK	2.09		0.0152	0.149
ZDHHC11	2.09		0.0004	0.0144
MERTK	2.09		2.68e-05	0.0018
CIART	2.09		0.0108	0.1211
CSF2RA	2.09		1.12e-05	0.0009
RNF24	2.1		9.29e-05	0.0046
GOLGA8T	2.1		7.29e-05	0.0039
MAN1C1	2.11		0.0005	0.0152
SERTAD1	2.11		0.0336	0.2362
GLDC	2.11		1.6e-05	0.0012
PHYHIPL	2.11		0.0007	0.0204
SLC25A22	2.13		0.001	0.0262
ANO4	2.13		0.0007	0.0197
DENND3	2.13		0.0002	0.007
GRB10	2.13		0.0005	0.0152
GEM	2.13		0.0178	0.1642
ECSCR	2.13		0.0006	0.0181
SLIT2	2.14		0.0218	0.1858
CLK1	2.14		0.0005	0.0172
IGIP	2.14		0.0335	0.2357
SLCO1B7; SLCO1B1	2.14		0.0032	0.0556
UACA	2.14		0.0004	0.0136
LHX9	2.14		0.0304	0.224
43163	2.17		6.73e-05	0.0037
NGEF	2.18		0.001	0.0253
FBXO48	2.18		0.0001	0.0065
TTC21B	2.18		1.51e-07	2.66e-05
SESN3	2.2		0.0318	0.2291
ITGA6	2.2		0.0014	0.0324
CPED1	2.2		1.58e-07	2.76e-05
POP1	2.21		5.6e-05	0.0032
RNF217	2.22		9.35e-05	0.0046
MGEA5	2.22		0.042	0.2675
SPRED3	2.22		0.0102	0.1171
NFE4	2.22		6.96e-05	0.0038
USP3	2.23		0.0477	0.2858
NCF2	2.24		5.28e-05	0.0031
DET1	2.25		0.0049	0.0746
ZEB1	2.25		6.3e-06	0.0006
XAGE1E; XAGE1B	2.25		1.62e-07	2.81e-05
JMJD6	2.25		0.0004	0.0145
LIMD1	2.26		2.35e-08	7e-06
ARID3B	2.26		5.05e-05	0.003
CHD7	2.27		7.97e-06	0.0007
ZEB2	2.27		0.0001	0.0056
LRRC20	2.27		0.0008	0.0222
ZFP30	2.28		0.0025	0.0477
ANKRD20A1	2.28		0.0061	0.0859
OTUD6B	2.28		7.03e-08	1.46e-05
R3HDM1	2.29		0.0266	0.209
ZNF114	2.31		7.64e-05	0.004
XAGE1B; XAGE1E	2.32		1.09e-08	3.67e-06
E2F5	2.32		1.45e-05	0.0011
CBLN2	2.33		0.0008	0.0221
CLIP4	2.34		0.0009	0.0248
GOLGA8N; GOLGA8H	2.34		0.0002	0.0074
MAP3K14	2.35		0.0008	0.0217
TBC1D4	2.35		1.74e-06	0.0002
CLDN4	2.36		0.0004	0.0136
EXPH5	2.36		0.0003	0.0109
SATB2	2.37		5.59e-08	1.19e-05
G0S2	2.38		0.0023	0.0447
SNX16	2.38		3.73e-06	0.0004
ELL2	2.38		1.29e-05	0.001
ZC3H6	2.4		0.0027	0.0497
ADAMTS1	2.4		0.0369	0.2491
SYCP1	2.41		5.48e-05	0.0032
FAM196B	2.42		0.0069	0.0918
LAMB3; MIR4260	2.44		4.6e-07	6.93e-05
TRIML2	2.45		3.45e-05	0.0022
CPNE3	2.45		2.75e-09	1.11e-06
FAM173B	2.45		0.0054	0.0789
MYH15	2.47		1.43e-05	0.0011
DOC2B	2.47		2.07e-05	0.0015
MYBL1	2.48		5.09e-06	0.0005
43162	2.49		1.45e-05	0.0011
TMEM55A	2.5		0.0002	0.0092
PDCD1LG2	2.51		0.0033	0.0567
ENC1	2.51		0.0002	0.0076
SYTL3	2.51		3.15e-08	8.24e-06
DEFB124	2.51		0.006	0.0853
ITPR1	2.52		7.51e-06	0.0007
KIAA1549L	2.53		2.12e-07	3.56e-05
CD82	2.54		8.47e-06	0.0007
TRIM6-TRIM34	2.54		0.0415	0.2656
COL6A1	2.56		1.24e-05	0.001
ABHD3	2.56		0.0086	0.1061
TIE1	2.56		0.0013	0.0305
PCDH9	2.58		0.0004	0.0145
PDE4DIP	2.58		0.0004	0.0145
ADAMTS6	2.58		3.34e-06	0.0003
RORB	2.59		3.24e-06	0.0003
GPR135	2.59		0.044	0.2747
AJAP1	2.6		0.0094	0.1118
EIF2S2	2.6		0.0349	0.2416
TBX2	2.62		9.13e-07	0.0001
NCEH1	2.63		1.89e-06	0.0002
MSR1	2.64		1.21e-05	0.001
SERINC5	2.64		5.22e-08	1.14e-05
FILIP1	2.66		6.95e-06	0.0007
SAMD3	2.66		1.16e-06	0.0001
ARHGEF10	2.66		0.0439	0.2743
STAMBPL1	2.73		3.49e-05	0.0022
HDAC9	2.75		5.26e-08	1.14e-05
PDE2A	2.76		0.0006	0.0176
MYEOV	2.76		7.14e-05	0.0038
APCDD1L	2.77		1.59e-05	0.0012
TMEM200A	2.79		7.9e-07	0.0001
C4orf22	2.8		7.53e-06	0.0007
AP1S1	2.8		0.0093	0.1108
ZNF697	2.8		1.39e-05	0.0011
EIF5A2	2.8		3.03e-05	0.002
DUSP6	2.82		0.0008	0.0222
TAOK3	2.86		3.46e-08	8.72e-06
PAX6	2.88		0.0229	0.1913
DNAH5	2.88		0.0134	0.1383
ADTRP	2.9		1.25e-05	0.001
TRHDE	2.91		4.82e-09	1.81e-06
MFAP3L	2.93		7.06e-06	0.0007
TACSTD2	2.93		2.34e-06	0.0003
ZNF582-AS1	2.94		5.52e-08	1.18e-05
THRAP3	2.98		9.31e-07	0.0001
SOX30	3.01		1.84e-06	0.0002
SDCCAG8	3.01		3.62e-11	2.99e-08
PITPNC1	3.01		2.3e-06	0.0003
GRPR	3.02		0.0085	0.1052
LRIG1	3.02		1.57e-06	0.0002
NFE2L3	3.02		3.32e-08	8.5e-06
GCNT2	3.04		4.62e-07	6.93e-05
GAL	3.04		0.0039	0.0644
NTN4	3.07		9.26e-06	0.0008
FUBP3	3.08		0.0042	0.0674
NFKB2	3.08		2.5e-09	1.09e-06
RPS6KA5	3.11		0.0002	0.0072
PLAUR	3.11		2.87e-10	1.71e-07
KCNK1	3.15		1.23e-05	0.001
PTPRB	3.16		3.28e-06	0.0003
FMN1	3.16		5.27e-08	1.14e-05
PDE10A	3.17		2.98e-08	8.08e-06
BHLHE41	3.17		3.76e-05	0.0023
EVI2A; EVI2B	3.22		2.88e-06	0.0003
CRNDE	3.22		4.39e-08	1.01e-05
RRAD	3.24		1.5e-05	0.0011
ATP1A3	3.26		2.07e-05	0.0015
ACTR3C	3.28		2.8e-09	1.11e-06
CAMK2N1	3.38		2.37e-07	3.84e-05
FST	3.4		9.86e-07	0.0001
SERPINA9	3.45		0.0018	0.0381
SPRY4	3.48		3.82e-05	0.0024
FBXL13	3.63		2.87e-08	7.99e-06
RCN3	3.72		4.88e-08	1.1e-05
STC1	3.72		0.0091	0.1101
SEMA7A	3.75		7.89e-09	2.82e-06
PRDM1	3.8		1.7e-05	0.0012
FAT4	3.93		9.09e-06	0.0008
ADGRL2	4		2.95e-12	3.34e-09
AKR1E2	4.02		1.08e-10	7.27e-08
OTUD6B	4.06		0.0001	0.0052
SPANXA1	4.15		3.34e-06	0.0003
IL1A	4.19		0.0022	0.0426
SERPINB7	4.26		1.92e-06	0.0002
BIRC3	4.29		1.65e-05	0.0012
GOLGA8M	4.43		2.38e-09	1.08e-06
FMN1	4.52		1.46e-07	2.59e-05
SPANXA2	4.6		8.42e-08	1.66e-05
KCNK1	4.64		1.98e-07	3.37e-05
AFF3	4.7		2.13e-08	6.53e-06
SPANXC; SPANXD	4.72		9.57e-08	1.83e-05
GGT1	4.86		2.02e-12	2.54e-09
PAQR5	4.94		4.83e-10	2.73e-07
ARHGAP18	5.01		2.78e-11	2.49e-08
SPANXD	5.08		2.35e-07	3.84e-05
DUSP10	5.36		6.55e-06	0.0006
SCG5	5.74		7.98e-08	1.6e-05
FGF5	6.04		2.68e-10	1.64e-07
GFPT2	6.2		1.96e-08	6.1e-06
TRIM6	6.29		4.33e-06	0.0004
TRIM55	6.29		1.12e-10	7.3e-08
ANTXR2	6.5		2.67e-12	3.18e-09
GOLGA8J; GOLGA8IP	6.66		3.83e-11	3.04e-08
BCL2A1	6.89		6.84e-05	0.0037
PTPN7	7.14		2.46e-08	7.2e-06
NAV3	7.5		8.84e-08	1.71e-05
RFX8	7.56		4.21e-11	3.22e-08
ESM1	7.64		6.97e-07	9.77e-05
HCLS1	8.78		6.28e-11	4.49e-08
SCN4A	8.79		6.61e-13	9.45e-10
MCTP1	11.56		3.01e-11	2.58e-08
ARHGDIB	12.7		2.59e-09	1.11e-06
DNAH11	16.7		8.19e-09	2.83e-06
FRMD4A	18.68		2.87e-14	8.78e-11
KCTD4	19.09		4.68e-13	7.47e-10
COL6A3	21.49		2.47e-11	2.3e-08
HMGA2	24.19		1.89e-13	3.68e-10
IL1B	25.75		1.91e-09	9e-07
SPANXB1	32.57		1.29e-13	2.76e-10
LSAMP	42.05		8.74e-17	6.25e-13
SLCO1B3	46.88		6.27e-14	1.49e-10
IGF2BP3	79.01		6.2e-18	6.65e-14
IL1RAPL1	83.4		2.11e-14	7.56e-11
CALB1	113.34		9.09e-09	3.1e-06

## Sheet: Table S5. 
Table S5. Signatures from the GSEA Hallmark database that were enriched in the OVCAR8 parental spheroids compared to NUAK1-KO spheroids
Signature				SIZE	NES	NOM p-val	FDR q-val
HALLMARK_INTERFERON_ALPHA_RESPONSE				91	-2.70543	0	0
HALLMARK_INTERFERON_GAMMA_RESPONSE				191	-2.40213	0	0
HALLMARK_OXIDATIVE_PHOSPHORYLATION				190	-2.34911	0	0
HALLMARK_TGF_BETA_SIGNALING				53	-2.25275	0	0
HALLMARK_EPITHELIAL_MESENCHYMAL_TRANSITION				192	-2.09392	0	0
HALLMARK_UV_RESPONSE_DN				138	-1.91656	0	0.00123423
HALLMARK_ESTROGEN_RESPONSE_LATE				194	-1.84562	0	0.00155761
HALLMARK_COAGULATION				134	-1.78184	0	0.00194104
HALLMARK_FATTY_ACID_METABOLISM				154	-1.67927	0	0.00517669
HALLMARK_GLYCOLYSIS				192	-1.63273	0	0.00797653
HALLMARK_ESTROGEN_RESPONSE_EARLY				192	-1.58972	0	0.015067
HALLMARK_APOPTOSIS				155	-1.58403	0.00199601	0.0151842
HALLMARK_XENOBIOTIC_METABOLISM				193	-1.49871	0.00631579	0.0305806
HALLMARK_PEROXISOME				98	-1.47095	0.0188285	0.0363813
HALLMARK_IL6_JAK_STAT3_SIGNALING				85	-1.45578	0.029703	0.0388708
HALLMARK_COMPLEMENT				189	-1.43119	0.0125786	0.0436911
HALLMARK_ADIPOGENESIS				189	-1.40249	0.00835073	0.0545843
HALLMARK_DNA_REPAIR				138	-1.40169	0.0138614	0.0518812
HALLMARK_APICAL_JUNCTION				193	-1.34096	0.021097	0.0846046
HALLMARK_P53_PATHWAY				192	-1.32905	0.0360531	0.0889902
HALLMARK_ANDROGEN_RESPONSE				95	-1.31519	0.0646465	0.0957084
HALLMARK_BILE_ACID_METABOLISM				110	-1.28271	0.0675105	0.117665
HALLMARK_MYOGENESIS				193	-1.25065	0.077381	0.14307
HALLMARK_HYPOXIA				195	-1.24731	0.0539419	0.140891
HALLMARK_HEDGEHOG_SIGNALING				33	-1.21608	0.191617	0.171203
HALLMARK_NOTCH_SIGNALING				31	-1.18366	0.233533	0.204657
HALLMARK_CHOLESTEROL_HOMEOSTASIS				69	-1.1733	0.207627	0.2121
HALLMARK_UV_RESPONSE_UP				153	-1.08368	0.261122	0.371135
HALLMARK_HEME_METABOLISM				188	-1.05707	0.298925	0.419162
HALLMARK_UNFOLDED_PROTEIN_RESPONSE				101	-0.995303	0.473233	0.565777
HALLMARK_ALLOGRAFT_REJECTION				194	-0.963326	0.545455	0.6399
HALLMARK_MTORC1_SIGNALING				194	-0.92413	0.665314	0.732248
HALLMARK_KRAS_SIGNALING_DN				189	-0.912825	0.688017	0.743048
HALLMARK_MYC_TARGETS_V1				182	-0.889598	0.763209	0.784715
HALLMARK_ANGIOGENESIS				34	-0.814374	0.771242	0.925506
HALLMARK_PI3K_AKT_MTOR_SIGNALING				102	-0.775849	0.91984	0.951884
HALLMARK_REACTIVE_OXIGEN_SPECIES_PATHWAY				46	-0.728661	0.901532	0.965418

## Sheet: Table S6. 
Table S6. Signatures from the Curated Canonical database that were enriched in the OVCAR8 parental spheroids compared to NUAK1-KO spheroids
Signature				SIZE	NES	NOM p-val	FDR q-val
REACTOME_TCA_CYCLE_AND_RESPIRATORY_ELECTRON_TRANSPORT				117	2.42505	0	0
REACTOME_RESPIRATORY_ELECTRON_TRANSPORT				68	2.39312	0	0
REACTOME_RESPIRATORY_ELECTRON_TRANSPORT_ATP_SYNTHESIS_BY_CHEMIOSMOTIC_COUPLING_AND_HEAT_PRODUCTION_BY_UNCOUPLING_PROTEINS_				83	2.35589	0	0
KEGG_OXIDATIVE_PHOSPHORYLATION				118	2.17228	0	0.00264865
KEGG_PARKINSONS_DISEASE				114	2.15585	0	0.00293316
KEGG_PEROXISOME				78	2.08822	0	0.00597509
REACTOME_INTEGRIN_CELL_SURFACE_INTERACTIONS				76	2.05701	0	0.00963274
PID_INTEGRIN3_PATHWAY				43	2.02401	0	0.0146497
REACTOME_INTERFERON_ALPHA_BETA_SIGNALING				62	2.02326	0	0.013022
KEGG_HUNTINGTONS_DISEASE				166	1.90602	0	0.0542319
REACTOME_CHOLESTEROL_BIOSYNTHESIS				21	1.85907	0	0.0879167
KEGG_METABOLISM_OF_XENOBIOTICS_BY_CYTOCHROME_P450				58	1.85618	0	0.082996
REACTOME_PEROXISOMAL_LIPID_METABOLISM				20	1.82591	0.00636943	0.109254
KEGG_ALZHEIMERS_DISEASE				154	1.81711	0	0.110378
PID_ALK1_PATHWAY				24	1.79108	0.00419287	0.13651
BIOCARTA_IL10_PATHWAY				17	1.78748	0.00588235	0.132654
KEGG_TGF_BETA_SIGNALING_PATHWAY				82	1.7865	0	0.126534
KEGG_VALINE_LEUCINE_AND_ISOLEUCINE_DEGRADATION				43	1.78497	0	0.121046
PID_INTEGRIN5_PATHWAY				17	1.77965	0.00215517	0.1209
PID_INTEGRIN_A4B1_PATHWAY				31	1.77844	0	0.116658
REACTOME_PYRUVATE_METABOLISM_AND_CITRIC_ACID_TCA_CYCLE				38	1.74507	0.00194932	0.152775
PID_SYNDECAN_4_PATHWAY				31	1.7365	0.00612245	0.15713
REACTOME_DOWNREGULATION_OF_TGF_BETA_RECEPTOR_SIGNALING				21	1.73524	0.0043384	0.152024
NABA_ECM_GLYCOPROTEINS				190	1.73507	0	0.145797
REACTOME_GENERATION_OF_SECOND_MESSENGER_MOLECULES				25	1.72216	0.00851064	0.158701
REACTOME_REGULATION_OF_WATER_BALANCE_BY_RENAL_AQUAPORINS				42	1.71668	0.00203666	0.159613
KEGG_BUTANOATE_METABOLISM				34	1.71169	0.00617284	0.160237
REACTOME_TGF_BETA_RECEPTOR_SIGNALING_ACTIVATES_SMADS				23	1.70785	0.00588235	0.159252
KEGG_CITRATE_CYCLE_TCA_CYCLE				30	1.7071	0.0153509	0.154841
KEGG_LYSOSOME				112	1.69712	0.00207039	0.162512
REACTOME_INTEGRIN_ALPHAIIB_BETA3_SIGNALING				26	1.69403	0.01222	0.161713
REACTOME_AMINO_ACID_SYNTHESIS_AND_INTERCONVERSION_TRANSAMINATION				16	1.68507	0.0123203	0.169597
REACTOME_CITRIC_ACID_CYCLE_TCA_CYCLE				19	1.68323	0.0189474	0.167292
REACTOME_METABOLISM_OF_AMINO_ACIDS_AND_DERIVATIVES				187	1.68305	0	0.162563
BIOCARTA_TGFB_PATHWAY				17	1.67205	0.0104384	0.173723
PID_CASPASE_PATHWAY				51	1.66444	0	0.17952
REACTOME_REGULATION_OF_INSULIN_SECRETION_BY_GLUCAGON_LIKE_PEPTIDE1				41	1.65608	0.00612245	0.1874
KEGG_O_GLYCAN_BIOSYNTHESIS				26	1.65473	0.00416667	0.183852
REACTOME_GLUCAGON_SIGNALING_IN_METABOLIC_REGULATION				32	1.64787	0.0184049	0.190892
REACTOME_ADP_SIGNALLING_THROUGH_P2RY12				21	1.64639	0.0167715	0.188135
PID_HNF3A_PATHWAY				40	1.63541	0.0131827	0.20153
KEGG_ARGININE_AND_PROLINE_METABOLISM				49	1.63238	0.0122449	0.201349
REACTOME_INHIBITION_OF_INSULIN_SECRETION_BY_ADRENALINE_NORADRENALINE				24	1.63162	0.0275591	0.197796
NABA_CORE_MATRISOME				266	1.63095	0	0.194219
REACTOME_DNA_STRAND_ELONGATION				30	1.62836	0.0283976	0.193617
KEGG_ALLOGRAFT_REJECTION				35	1.62522	0.0105042	0.194542
REACTOME_G_ALPHA_Z_SIGNALLING_EVENTS				43	1.6225	0.00826446	0.194127
REACTOME_AUTODEGRADATION_OF_CDH1_BY_CDH1_APC_C				55	1.62143	0.00792079	0.19181
KEGG_ECM_RECEPTOR_INTERACTION				79	1.62043	0	0.189295
REACTOME_GROWTH_HORMONE_RECEPTOR_SIGNALING				24	1.61848	0.015873	0.188743
REACTOME_APOPTOSIS				137	1.61844	0.00212314	0.185142
BIOCARTA_AMI_PATHWAY				20	1.61283	0.0270833	0.190109
BIOCARTA_INTRINSIC_PATHWAY				23	1.61198	0.0163599	0.187611
KEGG_NICOTINATE_AND_NICOTINAMIDE_METABOLISM				21	1.60962	0.0172414	0.187773
BIOCARTA_NKCELLS_PATHWAY				19	1.60889	0.0333333	0.185293
REACTOME_APOPTOTIC_CLEAVAGE_OF_CELLULAR_PROTEINS				35	1.60314	0.018595	0.190201
PID_TAP63_PATHWAY				51	1.60266	0.00833333	0.187698
PID_P75_NTR_PATHWAY				68	1.59843	0.00625	0.190982
REACTOME_INTERFERON_SIGNALING				145	1.5984	0	0.187768
REACTOME_SIGNALING_BY_BMP				21	1.59639	0.0199601	0.187459
REACTOME_ER_PHAGOSOME_PATHWAY				57	1.58899	0.0124224	0.196046
KEGG_DNA_REPLICATION				36	1.58638	0.0169851	0.197092
REACTOME_INTRINSIC_PATHWAY_FOR_APOPTOSIS				28	1.58592	0.0247423	0.194669
REACTOME_SYNTHESIS_OF_DNA				89	1.58517	0.00612245	0.192735
REACTOME_G_PROTEIN_ACTIVATION				27	1.58496	0.0258449	0.190194
KEGG_PORPHYRIN_AND_CHLOROPHYLL_METABOLISM				31	1.58388	0.0160643	0.189086
REACTOME_INTERFERON_GAMMA_SIGNALING				59	1.58338	0.00609756	0.187129
REACTOME_OPIOID_SIGNALLING				76	1.57601	0.00840336	0.194605
REACTOME_BRANCHED_CHAIN_AMINO_ACID_CATABOLISM				17	1.57549	0.0284553	0.192332
KEGG_GLYCEROLIPID_METABOLISM				42	1.5669	0.00618557	0.202471
REACTOME_APC_C_CDH1_MEDIATED_DEGRADATION_OF_CDC20_AND_OTHER_APC_C_CDH1_TARGETED_PROTEINS_IN_LATE_MITOSIS_EARLY_G1				63	1.56358	0.00854701	0.204727
REACTOME_RECYCLING_PATHWAY_OF_L1				26	1.5624	0.023166	0.203805
REACTOME_PLATELET_AGGREGATION_PLUG_FORMATION				34	1.56014	0.022869	0.204579
REACTOME_RESOLUTION_OF_AP_SITES_VIA_THE_MULTIPLE_NUCLEOTIDE_PATCH_REPLACEMENT_PATHWAY				17	1.54977	0.0427699	0.21739
KEGG_AXON_GUIDANCE				125	1.54055	0.0020284	0.229345
REACTOME_PROSTACYCLIN_SIGNALLING_THROUGH_PROSTACYCLIN_RECEPTOR				19	1.53806	0.0422833	0.230407
PID_AP1_PATHWAY				67	1.53634	0.00845666	0.230272
PID_EPHA2_FWD_PATHWAY				19	1.53622	0.0541667	0.227508
REACTOME_AQUAPORIN_MEDIATED_TRANSPORT				49	1.534	0.021611	0.227997
PID_INTEGRIN1_PATHWAY				61	1.53328	0.00642398	0.226509
PID_ECADHERIN_NASCENT_AJ_PATHWAY				37	1.53008	0.0274841	0.229427
REACTOME_ASSEMBLY_OF_THE_PRE_REPLICATIVE_COMPLEX				62	1.52923	0.0226337	0.228182
PID_HES_HEY_PATHWAY				44	1.52893	0.0238612	0.225942
NABA_BASEMENT_MEMBRANES				38	1.52247	0.0319361	0.233706
BIOCARTA_HER2_PATHWAY				21	1.52072	0.0418502	0.233699
REACTOME_G_BETA_GAMMA_SIGNALLING_THROUGH_PLC_BETA				20	1.51979	0.056962	0.232237
PID_SMAD2_3PATHWAY				17	1.51783	0.0354906	0.232933
KEGG_GLYCOSYLPHOSPHATIDYLINOSITOL_GPI_ANCHOR_BIOSYNTHESIS				23	1.5174	0.0485232	0.231066
PID_AVB3_INTEGRIN_PATHWAY				70	1.51521	0.00803213	0.23194
BIOCARTA_COMP_PATHWAY				19	1.51417	0.0539419	0.230934
PID_AJDISS_2PATHWAY				46	1.50848	0.0185567	0.237003
REACTOME_PHASE_II_CONJUGATION				57	1.50768	0.0260521	0.23557
KEGG_ARRHYTHMOGENIC_RIGHT_VENTRICULAR_CARDIOMYOPATHY_ARVC				71	1.50424	0.0168776	0.238834
PID_ATF2_PATHWAY				54	1.50291	0.0167364	0.238073
REACTOME_SIGNALING_BY_TGF_BETA_RECEPTOR_COMPLEX				59	1.50253	0.0102459	0.236288
KEGG_GLYOXYLATE_AND_DICARBOXYLATE_METABOLISM				16	1.50236	0.0566038	0.234143
REACTOME_VIF_MEDIATED_DEGRADATION_OF_APOBEC3G				48	1.50108	0.0254237	0.23369
BIOCARTA_CASPASE_PATHWAY				23	1.49912	0.0398323	0.234347
REACTOME_MRNA_SPLICING_MINOR_PATHWAY				38	1.49436	0.0309478	0.239509
REACTOME_REGULATION_OF_ORNITHINE_DECARBOXYLASE_ODC				46	1.49417	0.0349076	0.237467
REACTOME_G_PROTEIN_BETA_GAMMA_SIGNALLING				28	1.49228	0.0429448	0.238441
KEGG_ASCORBATE_AND_ALDARATE_METABOLISM				15	1.49057	0.0487288	0.238913
REACTOME_CYTOKINE_SIGNALING_IN_IMMUNE_SYSTEM				251	1.48598	0.0041841	0.243739
REACTOME_MITOCHONDRIAL_PROTEIN_IMPORT				48	1.48541	0.0287474	0.242418
KEGG_ALANINE_ASPARTATE_AND_GLUTAMATE_METABOLISM				31	1.48517	0.0438413	0.24051
KEGG_INTESTINAL_IMMUNE_NETWORK_FOR_IGA_PRODUCTION				45	1.47385	0.0357895	0.256932
REACTOME_METABOLISM_OF_NUCLEOTIDES				65	1.46955	0.0269151	0.261497
BIOCARTA_ALK_PATHWAY				35	1.46698	0.039749	0.263256
KEGG_HYPERTROPHIC_CARDIOMYOPATHY_HCM				80	1.46495	0.0216535	0.263913
KEGG_TRYPTOPHAN_METABOLISM				38	1.46459	0.0461847	0.262124
REACTOME_REGULATION_OF_APOPTOSIS				54	1.46248	0.0509165	0.263209
REACTOME_ORC1_REMOVAL_FROM_CHROMATIN				64	1.46217	0.0184805	0.261375
REACTOME_PKA_MEDIATED_PHOSPHORYLATION_OF_CREB				16	1.46151	0.0570825	0.260172
REACTOME_CELL_CYCLE_CHECKPOINTS				109	1.45862	0.0184805	0.262683
REACTOME_MHC_CLASS_II_ANTIGEN_PRESENTATION				87	1.45827	0.0182556	0.260996
REACTOME_SCFSKP2_MEDIATED_DEGRADATION_OF_P27_P21				52	1.45529	0.0482897	0.26385
REACTOME_DESTABILIZATION_OF_MRNA_BY_AUF1_HNRNP_D0				46	1.45322	0.0327198	0.265266
REACTOME_RESPONSE_TO_ELEVATED_PLATELET_CYTOSOLIC_CA2_				76	1.44567	0.0333333	0.275961
KEGG_GLUTATHIONE_METABOLISM				47	1.44529	0.0581897	0.274411
REACTOME_APC_C_CDC20_MEDIATED_DEGRADATION_OF_MITOTIC_PROTEINS				64	1.44131	0.0327198	0.279279
REACTOME_MITOCHONDRIAL_TRNA_AMINOACYLATION				19	1.43764	0.0682303	0.283732
REACTOME_AXON_GUIDANCE				232	1.43609	0.00201613	0.284128
REACTOME_O_LINKED_GLYCOSYLATION_OF_MUCINS				52	1.43604	0.0502092	0.281871
REACTOME_G_BETA_GAMMA_SIGNALLING_THROUGH_PI3KGAMMA				25	1.43597	0.0652174	0.279705
KEGG_FATTY_ACID_METABOLISM				41	1.43525	0.0454545	0.278772
BIOCARTA_STATHMIN_PATHWAY				19	1.43414	0.0659794	0.278508
BIOCARTA_BIOPEPTIDES_PATHWAY				41	1.43344	0.0663717	0.277512
BIOCARTA_PPARA_PATHWAY				54	1.43083	0.0505051	0.280139
REACTOME_AUTODEGRADATION_OF_THE_E3_UBIQUITIN_LIGASE_COP1				46	1.43024	0.0386266	0.278897
REACTOME_GLUCONEOGENESIS				31	1.42845	0.0694445	0.279854
BIOCARTA_NTHI_PATHWAY				22	1.42418	0.0745968	0.285112
REACTOME_PLC_BETA_MEDIATED_EVENTS				41	1.42265	0.04158	0.285361
REACTOME_ANTIGEN_PRESENTATION_FOLDING_ASSEMBLY_AND_PEPTIDE_LOADING_OF_CLASS_I_MHC				20	1.42223	0.0944558	0.28399
KEGG_BETA_ALANINE_METABOLISM				22	1.42045	0.0730689	0.285073
REACTOME_SYNTHESIS_OF_BILE_ACIDS_AND_BILE_SALTS_VIA_7ALPHA_HYDROXYCHOLESTEROL				15	1.41901	0.107595	0.285314
ST_GRANULE_CELL_SURVIVAL_PATHWAY				26	1.4146	0.0809129	0.290863
BIOCARTA_IGF1R_PATHWAY				23	1.40811	0.0813008	0.301379
REACTOME_M_G1_TRANSITION				77	1.40414	0.0223577	0.307065
KEGG_PROTEASOME				43	1.40382	0.0526316	0.305606
REACTOME_SEMAPHORIN_INTERACTIONS				62	1.40314	0.0436508	0.304763
REACTOME_CDK_MEDIATED_PHOSPHORYLATION_AND_REMOVAL_OF_CDC6				45	1.40271	0.0587002	0.303359
REACTOME_SIGNAL_AMPLIFICATION				31	1.40257	0.0673684	0.301473
REACTOME_SIGNAL_TRANSDUCTION_BY_L1				33	1.40099	0.0748988	0.302346
REACTOME_SCF_BETA_TRCP_MEDIATED_DEGRADATION_OF_EMI1				48	1.39434	0.0522876	0.311988
REACTOME_S_PHASE				105	1.39232	0.0393701	0.31381
REACTOME_CHONDROITIN_SULFATE_DERMATAN_SULFATE_METABOLISM				46	1.39189	0.0555556	0.312446
PID_TOLL_ENDOGENOUS_PATHWAY				24	1.38897	0.0922131	0.315618
PID_P53_REGULATION_PATHWAY				53	1.38863	0.0735587	0.314015
KEGG_ANTIGEN_PROCESSING_AND_PRESENTATION				68	1.38643	0.0513347	0.316438
KEGG_DRUG_METABOLISM_OTHER_ENZYMES				37	1.38342	0.0557769	0.320257
REACTOME_ANTIGEN_PROCESSING_CROSS_PRESENTATION				71	1.38258	0.0538922	0.319771
BIOCARTA_PROTEASOME_PATHWAY				28	1.37952	0.0927835	0.323813
REACTOME_SIGNALING_BY_WNT				61	1.37952	0.0506073	0.321697
BIOCARTA_PML_PATHWAY				16	1.37901	0.129817	0.320489
REACTOME_CELL_DEATH_SIGNALLING_VIA_NRAGE_NRIF_AND_NADE				56	1.37432	0.0679406	0.327925
KEGG_LYSINE_DEGRADATION				40	1.37194	0.0727273	0.330429
REACTOME_APC_CDC20_MEDIATED_DEGRADATION_OF_NEK2A				21	1.3713	0.109127	0.329493
KEGG_SPLICEOSOME				116	1.3685	0.0317125	0.332743
REACTOME_P53_INDEPENDENT_G1_S_DNA_DAMAGE_CHECKPOINT				47	1.3685	0.0785855	0.33065
PID_UPA_UPAR_PATHWAY				42	1.36554	0.0764331	0.334559
REACTOME_REGULATION_OF_MITOTIC_CELL_CYCLE				76	1.36362	0.0581395	0.336153
REACTOME_APOPTOTIC_EXECUTION_PHASE				49	1.35844	0.0604839	0.344121
REACTOME_GLYCOSPHINGOLIPID_METABOLISM				36	1.35672	0.105809	0.34512
REACTOME_CELL_SURFACE_INTERACTIONS_AT_THE_VASCULAR_WALL				81	1.35633	0.0746562	0.343776
REACTOME_CDT1_ASSOCIATION_WITH_THE_CDC6_ORC_ORIGIN_COMPLEX				53	1.35455	0.0677966	0.345233
PID_SYNDECAN_2_PATHWAY				31	1.35295	0.100604	0.346323
KEGG_DRUG_METABOLISM_CYTOCHROME_P450				60	1.35216	0.0708661	0.345731
REACTOME_BASE_EXCISION_REPAIR				19	1.35109	0.118644	0.345773
KEGG_CYSTEINE_AND_METHIONINE_METABOLISM				33	1.34945	0.0811881	0.346948
BIOCARTA_RHO_PATHWAY				31	1.34796	0.104331	0.347827
KEGG_BIOSYNTHESIS_OF_UNSATURATED_FATTY_ACIDS				18	1.34645	0.122288	0.348456
REACTOME_HS_GAG_DEGRADATION				19	1.34606	0.12069	0.347077
REACTOME_PURINE_METABOLISM				32	1.34497	0.111969	0.347299
REACTOME_DEVELOPMENTAL_BIOLOGY				368	1.3437	0.00384615	0.347773
REACTOME_OXYGEN_DEPENDENT_PROLINE_HYDROXYLATION_OF_HYPOXIA_INDUCIBLE_FACTOR_ALPHA				16	1.34237	0.147177	0.348332
REACTOME_CROSS_PRESENTATION_OF_SOLUBLE_EXOGENOUS_ANTIGENS_ENDOSOMES				46	1.34183	0.0965092	0.347407
KEGG_TERPENOID_BACKBONE_BIOSYNTHESIS				15	1.34174	0.118257	0.345644
PID_SMAD2_3NUCLEAR_PATHWAY				79	1.34097	0.045929	0.34528
PID_LYMPH_ANGIOGENESIS_PATHWAY				23	1.33901	0.126984	0.347288
REACTOME_CHONDROITIN_SULFATE_BIOSYNTHESIS				18	1.3382	0.139485	0.34675
PID_ENDOTHELIN_PATHWAY				61	1.33602	0.0836653	0.34911
KEGG_GLYCOSAMINOGLYCAN_BIOSYNTHESIS_CHONDROITIN_SULFATE				21	1.33341	0.108974	0.352472
REACTOME_PYRIMIDINE_METABOLISM				22	1.33283	0.132479	0.351987
PID_CXCR3_PATHWAY				42	1.3293	0.0893246	0.357298
REACTOME_P53_DEPENDENT_G1_DNA_DAMAGE_RESPONSE				52	1.3274	0.0924025	0.358947
REACTOME_GOLGI_ASSOCIATED_VESICLE_BIOGENESIS				48	1.32669	0.10124	0.358459
PID_INTEGRIN_CS_PATHWAY				25	1.326	0.121795	0.357787
PID_BMP_PATHWAY				42	1.32492	0.0883534	0.35786
REACTOME_SULFUR_AMINO_ACID_METABOLISM				24	1.32427	0.108481	0.357281
REACTOME_MYOGENESIS				26	1.32248	0.137214	0.359026
REACTOME_CLASS_I_MHC_MEDIATED_ANTIGEN_PROCESSING_PRESENTATION				231	1.32025	0.0125523	0.361344
BIOCARTA_CHEMICAL_PATHWAY				21	1.31661	0.149675	0.367073
REACTOME_COMPLEMENT_CASCADE				29	1.31583	0.103004	0.366811
PID_CDC42_PATHWAY				68	1.31474	0.0808511	0.367339
REACTOME_GLYCOSAMINOGLYCAN_METABOLISM				104	1.3147	0.0613861	0.365536
BIOCARTA_MITOCHONDRIA_PATHWAY				21	1.31434	0.132196	0.364259
BIOCARTA_CYTOKINE_PATHWAY				20	1.31172	0.139434	0.367787
BIOCARTA_MTA3_PATHWAY				18	1.31144	0.136	0.366563
PID_ECADHERIN_STABILIZATION_PATHWAY				41	1.30881	0.100402	0.370053
REACTOME_BASIGIN_INTERACTIONS				23	1.30709	0.140206	0.371659
REACTOME_TRANS_GOLGI_NETWORK_VESICLE_BUDDING				55	1.30663	0.0811966	0.370794
PID_ERBB1_DOWNSTREAM_PATHWAY				103	1.3038	0.0576541	0.374798
REACTOME_ACTIVATION_OF_BH3_ONLY_PROTEINS				15	1.3002	0.165618	0.380492
PID_GLYPICAN_1PATHWAY				26	1.29925	0.136364	0.380566
REACTOME_THROMBOXANE_SIGNALLING_THROUGH_TP_RECEPTOR				23	1.29833	0.162551	0.380705
REACTOME_PLATELET_ACTIVATION_SIGNALING_AND_AGGREGATION				191	1.2961	0.0329218	0.383326
PID_BETA_CATENIN_NUC_PATHWAY				78	1.29261	0.0807453	0.388585
REACTOME_SMOOTH_MUSCLE_CONTRACTION				21	1.29189	0.137476	0.388301
SA_CASPASE_CASCADE				19	1.2896	0.164659	0.39094
REACTOME_ANTIGEN_PROCESSING_UBIQUITINATION_PROTEASOME_DEGRADATION				194	1.28917	0.0438413	0.390076
KEGG_HISTIDINE_METABOLISM				28	1.28905	0.146497	0.388427
PID_P53_DOWNSTREAM_PATHWAY				131	1.28679	0.0738397	0.390936
REACTOME_APC_C_CDC20_MEDIATED_DEGRADATION_OF_CYCLIN_B				19	1.28403	0.164948	0.394965
BIOCARTA_TNFR1_PATHWAY				28	1.28397	0.148387	0.393266
REACTOME_GLUCAGON_TYPE_LIGAND_RECEPTORS				33	1.28217	0.131004	0.395347
REACTOME_ADP_SIGNALLING_THROUGH_P2RY1				25	1.27892	0.14881	0.400449
REACTOME_DARPP_32_EVENTS				24	1.27744	0.159236	0.401591
REACTOME_INHIBITION_OF_THE_PROTEOLYTIC_ACTIVITY_OF_APC_C_REQUIRED_FOR_THE_ONSET_OF_ANAPHASE_BY_MITOTIC_SPINDLE_CHECKPOINT_COMPONENTS				18	1.27715	0.158215	0.400473
REACTOME_LAGGING_STRAND_SYNTHESIS				19	1.27631	0.172485	0.400367
BIOCARTA_FAS_PATHWAY				29	1.2749	0.151697	0.401429
BIOCARTA_TOLL_PATHWAY				35	1.27252	0.119048	0.404837
BIOCARTA_GPCR_PATHWAY				33	1.27175	0.137421	0.404589
BIOCARTA_LAIR_PATHWAY				16	1.27108	0.193617	0.404166
REACTOME_METABOLISM_OF_MRNA				179	1.27086	0.0564854	0.4029
REACTOME_NOTCH1_INTRACELLULAR_DOMAIN_REGULATES_TRANSCRIPTION				43	1.26988	0.137634	0.40339
REACTOME_SIGNALLING_BY_NGF				206	1.2681	0.0364372	0.405474
REACTOME_HEPARAN_SULFATE_HEPARIN_HS_GAG_METABOLISM				50	1.26792	0.12115	0.403995
KEGG_REGULATION_OF_ACTIN_CYTOSKELETON				205	1.26573	0.0479042	0.406706
KEGG_PYRUVATE_METABOLISM				39	1.26505	0.143154	0.406417
PID_NFAT_TFPATHWAY				46	1.26247	0.159046	0.410223
PID_ERBB1_RECEPTOR_PROXIMAL_PATHWAY				32	1.25694	0.140044	0.42013
REACTOME_ACTIVATION_OF_KAINATE_RECEPTORS_UPON_GLUTAMATE_BINDING				31	1.25693	0.170385	0.41833
REACTOME_YAP1_AND_WWTR1_TAZ_STIMULATED_GENE_EXPRESSION				23	1.25293	0.168986	0.424728
REACTOME_L1CAM_INTERACTIONS				80	1.25261	0.0943026	0.423685
KEGG_PROPANOATE_METABOLISM				32	1.25208	0.18552	0.423074
PID_FRA_PATHWAY				34	1.25178	0.140206	0.421964
BIOCARTA_NFAT_PATHWAY				52	1.25137	0.143141	0.421029
KEGG_SYSTEMIC_LUPUS_ERYTHEMATOSUS				120	1.25097	0.0842333	0.420154
PID_S1P_S1P2_PATHWAY				24	1.2464	0.170543	0.428231
REACTOME_METABOLISM_OF_PROTEINS				384	1.2456	0.0454545	0.428119
REACTOME_SIGNALING_BY_NODAL				17	1.24503	0.180851	0.427571
PID_ANGIOPOIETIN_RECEPTOR_PATHWAY				50	1.24367	0.137214	0.42887
KEGG_OTHER_GLYCAN_DEGRADATION				15	1.24191	0.226782	0.430753
KEGG_PHENYLALANINE_METABOLISM				17	1.24057	0.198732	0.432002
BIOCARTA_IL22BP_PATHWAY				16	1.23958	0.215352	0.432178
REACTOME_REGULATION_OF_MRNA_STABILITY_BY_PROTEINS_THAT_BIND_AU_RICH_ELEMENTS				75	1.23888	0.135417	0.431941
BIOCARTA_MPR_PATHWAY				34	1.23744	0.17735	0.433273
PID_A6B1_A6B4_INTEGRIN_PATHWAY				43	1.2358	0.177291	0.435266
KEGG_ADHERENS_JUNCTION				70	1.23525	0.142566	0.434798
REACTOME_REGULATION_OF_HYPOXIA_INDUCIBLE_FACTOR_HIF_BY_OXYGEN				22	1.23506	0.183932	0.433503
REACTOME_NRAGE_SIGNALS_DEATH_THROUGH_JNK				41	1.23495	0.159184	0.432019
PID_RAC1_PATHWAY				53	1.23096	0.169661	0.438833
REACTOME_DOWNREGULATION_OF_SMAD2_3_SMAD4_TRANSCRIPTIONAL_ACTIVITY				19	1.22983	0.212679	0.439432
REACTOME_SYNTHESIS_OF_BILE_ACIDS_AND_BILE_SALTS				19	1.2296	0.188341	0.43822
REACTOME_POST_CHAPERONIN_TUBULIN_FOLDING_PATHWAY				17	1.22952	0.214429	0.436688
BIOCARTA_IL7_PATHWAY				16	1.22853	0.225166	0.437111
PID_NECTIN_PATHWAY				29	1.22446	0.190275	0.444091
REACTOME_CELL_CELL_COMMUNICATION				112	1.22403	0.105058	0.443198
PID_IL6_7_PATHWAY				46	1.224	0.170886	0.441549
REACTOME_ACTIVATION_OF_ATR_IN_RESPONSE_TO_REPLICATION_STRESS				34	1.22276	0.174897	0.442517
REACTOME_METABOLISM_OF_RNA				221	1.22088	0.0767635	0.444826
BIOCARTA_IL6_PATHWAY				22	1.21766	0.193159	0.449857
REACTOME_EXTENSION_OF_TELOMERES				26	1.21642	0.212058	0.450987
REACTOME_HOST_INTERACTIONS_OF_HIV_FACTORS				115	1.21583	0.134576	0.450587
PID_LYSOPHOSPHOLIPID_PATHWAY				62	1.21225	0.15735	0.4568
REACTOME_GABA_B_RECEPTOR_ACTIVATION				37	1.21221	0.186047	0.455167
REACTOME_GLUTATHIONE_CONJUGATION				23	1.20993	0.194093	0.458594
KEGG_GRAFT_VERSUS_HOST_DISEASE				33	1.20963	0.187251	0.45751
REACTOME_DEADENYLATION_OF_MRNA				15	1.2083	0.225207	0.458806
KEGG_FOCAL_ADHESION				191	1.20744	0.0734127	0.458875
PID_RHOA_REG_PATHWAY				44	1.20734	0.17551	0.457395
NABA_ECM_AFFILIATED				162	1.20724	0.120582	0.455949
REACTOME_P75_NTR_RECEPTOR_MEDIATED_SIGNALLING				76	1.20658	0.17732	0.455629
REACTOME_TRIGLYCERIDE_BIOSYNTHESIS				32	1.20592	0.176	0.45541
REACTOME_NETRIN1_SIGNALING				36	1.20518	0.205945	0.455437
KEGG_ASTHMA				28	1.20428	0.201245	0.45587
REACTOME_G_ALPHA1213_SIGNALLING_EVENTS				70	1.20334	0.154639	0.456422
REACTOME_G2_M_CHECKPOINTS				40	1.20331	0.196203	0.454856
REACTOME_METABOLISM_OF_LIPIDS_AND_LIPOPROTEINS				448	1.2018	0.0349345	0.456353
PID_MYC_PATHWAY				24	1.20079	0.220859	0.456941
KEGG_INOSITOL_PHOSPHATE_METABOLISM				53	1.19886	0.175542	0.459681
REACTOME_CA_DEPENDENT_EVENTS				28	1.19774	0.183299	0.460446
REACTOME_CYCLIN_E_ASSOCIATED_EVENTS_DURING_G1_S_TRANSITION_				61	1.19686	0.181102	0.460811
REACTOME_MEMBRANE_TRAFFICKING				119	1.19553	0.131959	0.462028
REACTOME_METABOLISM_OF_CARBOHYDRATES				223	1.19277	0.107595	0.466646
REACTOME_THROMBIN_SIGNALLING_THROUGH_PROTEINASE_ACTIVATED_RECEPTORS_PARS				32	1.19236	0.206751	0.465921
NABA_PROTEOGLYCANS				35	1.18591	0.23382	0.478428
REACTOME_PLATELET_HOMEOSTASIS				75	1.18512	0.17735	0.478611
REACTOME_RNA_POL_III_TRANSCRIPTION_TERMINATION				18	1.18474	0.221757	0.477822
REACTOME_SIGNALING_BY_NOTCH1				66	1.18451	0.175153	0.476747
BIOCARTA_PYK2_PATHWAY				26	1.18231	0.228175	0.480003
REACTOME_INTEGRATION_OF_ENERGY_METABOLISM				113	1.18231	0.155769	0.478373
REACTOME_SIGNALING_BY_ROBO_RECEPTOR				28	1.18062	0.231733	0.480529
KEGG_CARDIAC_MUSCLE_CONTRACTION				74	1.18005	0.185484	0.480202
KEGG_DILATED_CARDIOMYOPATHY				86	1.17866	0.174538	0.481665
REACTOME_G1_S_TRANSITION				105	1.1781	0.169625	0.481305
PID_REG_GR_PATHWAY				78	1.17737	0.18559	0.481285
REACTOME_A_TETRASACCHARIDE_LINKER_SEQUENCE_IS_REQUIRED_FOR_GAG_SYNTHESIS				25	1.17715	0.223602	0.480282
KEGG_SMALL_CELL_LUNG_CANCER				81	1.17607	0.160164	0.48114
PID_INTEGRIN2_PATHWAY				29	1.17512	0.221757	0.481655
REACTOME_KERATAN_SULFATE_KERATIN_METABOLISM				27	1.17484	0.240246	0.480698
REACTOME_TCR_SIGNALING				49	1.17481	0.207585	0.479158
PID_NFAT_3PATHWAY				51	1.17393	0.21822	0.479643
REACTOME_PHOSPHORYLATION_OF_THE_APC_C				17	1.17143	0.274059	0.483469
BIOCARTA_TOB1_PATHWAY				18	1.17022	0.254273	0.484552
KEGG_PROGESTERONE_MEDIATED_OOCYTE_MATURATION				82	1.16906	0.168399	0.48565
KEGG_PURINE_METABOLISM				147	1.16892	0.134361	0.48435
BIOCARTA_INFLAM_PATHWAY				27	1.16804	0.270789	0.484672
REACTOME_LYSOSOME_VESICLE_BIOGENESIS				21	1.16632	0.239919	0.487086
REACTOME_HS_GAG_BIOSYNTHESIS				30	1.16627	0.242363	0.485632
BIOCARTA_ACTINY_PATHWAY				20	1.16585	0.279503	0.485012
REACTOME_INFLAMMASOMES				16	1.16023	0.268443	0.496119
PID_RETINOIC_ACID_PATHWAY				29	1.15816	0.237323	0.499078
BIOCARTA_GSK3_PATHWAY				25	1.15553	0.263158	0.503434
KEGG_GLYCINE_SERINE_AND_THREONINE_METABOLISM				29	1.15492	0.245361	0.503243
PID_SHP2_PATHWAY				58	1.15465	0.230612	0.502246
BIOCARTA_ERK_PATHWAY				28	1.15279	0.257928	0.50473
PID_AR_NONGENOMIC_PATHWAY				30	1.15179	0.252505	0.505446
KEGG_ABC_TRANSPORTERS				44	1.15095	0.239264	0.505622
REACTOME_NGF_SIGNALLING_VIA_TRKA_FROM_THE_PLASMA_MEMBRANE				131	1.14875	0.201646	0.509014
PID_P38_ALPHA_BETA_DOWNSTREAM_PATHWAY				36	1.14852	0.249467	0.507999
REACTOME_ACTIVATION_OF_NF_KAPPAB_IN_B_CELLS				60	1.14785	0.210843	0.508028
REACTOME_MRNA_SPLICING				96	1.14657	0.197505	0.509516
KEGG_BASE_EXCISION_REPAIR				33	1.14607	0.255319	0.509134
KEGG_JAK_STAT_SIGNALING_PATHWAY				147	1.14583	0.20296	0.508058
BIOCARTA_GATA3_PATHWAY				16	1.14575	0.315436	0.506692
PID_IL23_PATHWAY				37	1.14032	0.273486	0.517867
ST_WNT_BETA_CATENIN_PATHWAY				29	1.14022	0.269147	0.516486
REACTOME_ASSOCIATION_OF_TRIC_CCT_WITH_TARGET_PROTEINS_DURING_BIOSYNTHESIS				24	1.13964	0.278656	0.516314
REACTOME_ADAPTIVE_IMMUNE_SYSTEM				495	1.13904	0.0925553	0.516178
REACTOME_KERATAN_SULFATE_BIOSYNTHESIS				24	1.13804	0.268398	0.516971
PID_AR_TF_PATHWAY				50	1.13545	0.230435	0.521375
REACTOME_POST_TRANSLATIONAL_PROTEIN_MODIFICATION				176	1.13441	0.192469	0.522105
REACTOME_PKB_MEDIATED_EVENTS				28	1.13292	0.281319	0.523996
REACTOME_REGULATION_OF_INSULIN_SECRETION				87	1.13282	0.20625	0.522663
REACTOME_SMAD2_SMAD3_SMAD4_HETEROTRIMER_REGULATES_TRANSCRIPTION				25	1.13208	0.272165	0.522822
KEGG_MELANOGENESIS				97	1.13036	0.224033	0.525154
PID_RHODOPSIN_PATHWAY				24	1.12813	0.315582	0.52888
KEGG_CELL_ADHESION_MOLECULES_CAMS				130	1.12589	0.194882	0.532536
REACTOME_DAG_AND_IP3_SIGNALING				29	1.12539	0.291242	0.532245
REACTOME_TRANSCRIPTIONAL_ACTIVITY_OF_SMAD2_SMAD3_SMAD4_HETEROTRIMER				36	1.1239	0.259557	0.534185
REACTOME_CIRCADIAN_REPRESSION_OF_EXPRESSION_BY_REV_ERBA				21	1.12323	0.296137	0.53435
REACTOME_G_ALPHA_I_SIGNALLING_EVENTS				185	1.12164	0.177551	0.536433
REACTOME_CELL_JUNCTION_ORGANIZATION				72	1.11876	0.244186	0.541713
PID_IFNG_PATHWAY				39	1.11726	0.281573	0.543416
REACTOME_GABA_RECEPTOR_ACTIVATION				50	1.11725	0.295082	0.541865
REACTOME_PROTEIN_FOLDING				47	1.11539	0.286021	0.544605
REACTOME_INTRINSIC_PATHWAY				16	1.11518	0.31236	0.543519
REACTOME_FORMATION_OF_FIBRIN_CLOT_CLOTTING_CASCADE				31	1.11131	0.294118	0.550834
KEGG_PATHWAYS_IN_CANCER				312	1.1112	0.182	0.549538
PID_TGFBR_PATHWAY				53	1.11007	0.266409	0.550714
SA_PTEN_PATHWAY				17	1.10908	0.323171	0.551487
REACTOME_SIGNALING_BY_ILS				102	1.10869	0.248945	0.550929
REACTOME_IRON_UPTAKE_AND_TRANSPORT				36	1.10862	0.291322	0.549521
REACTOME_PROCESSIVE_SYNTHESIS_ON_THE_LAGGING_STRAND				15	1.10718	0.318271	0.551503
BIOCARTA_WNT_PATHWAY				25	1.10709	0.316505	0.550157
PID_RET_PATHWAY				39	1.10338	0.313278	0.557464
KEGG_VASCULAR_SMOOTH_MUSCLE_CONTRACTION				112	1.09997	0.256506	0.563996
REACTOME_CLASS_B_2_SECRETIN_FAMILY_RECEPTORS				82	1.09943	0.269231	0.563769
BIOCARTA_CK1_PATHWAY				17	1.09735	0.346723	0.567205
KEGG_GLYCEROPHOSPHOLIPID_METABOLISM				68	1.09718	0.270833	0.566015
KEGG_ARACHIDONIC_ACID_METABOLISM				56	1.09677	0.28719	0.565464
KEGG_PATHOGENIC_ESCHERICHIA_COLI_INFECTION				54	1.09359	0.305155	0.571767
PID_HIF2PATHWAY				33	1.09304	0.322382	0.571585
BIOCARTA_CSK_PATHWAY				22	1.09139	0.325482	0.573965
REACTOME_GLYCEROPHOSPHOLIPID_BIOSYNTHESIS				78	1.0911	0.281633	0.573068
BIOCARTA_BARRESTIN_SRC_PATHWAY				15	1.09074	0.347909	0.572369
REACTOME_MITOTIC_G1_G1_S_PHASES				129	1.08793	0.266402	0.577634
REACTOME_SYNTHESIS_OF_PA				24	1.0867	0.340551	0.579078
REACTOME_PYRUVATE_METABOLISM				17	1.08615	0.339093	0.578851
PID_HDAC_CLASSII_PATHWAY				34	1.08593	0.330472	0.577852
KEGG_SPHINGOLIPID_METABOLISM				36	1.08236	0.324619	0.584836
BIOCARTA_CDC42RAC_PATHWAY				16	1.08023	0.371369	0.588563
PID_DELTA_NP63_PATHWAY				46	1.07954	0.326489	0.588679
BIOCARTA_MCM_PATHWAY				18	1.07847	0.375969	0.589592
PID_P73PATHWAY				74	1.07775	0.342213	0.589781
KEGG_P53_SIGNALING_PATHWAY				65	1.07725	0.300412	0.589416
REACTOME_SEMA4D_INDUCED_CELL_MIGRATION_AND_GROWTH_CONE_COLLAPSE				24	1.07721	0.338086	0.587967
REACTOME_CIRCADIAN_CLOCK				48	1.0765	0.343284	0.588017
REACTOME_NEUROTRANSMITTER_RECEPTOR_BINDING_AND_DOWNSTREAM_TRANSMISSION_IN_THE_POSTSYNAPTIC_CELL				132	1.07108	0.305835	0.599884
REACTOME_NCAM1_INTERACTIONS				38	1.06901	0.377871	0.60346
REACTOME_INNATE_IMMUNE_SYSTEM				250	1.06693	0.274793	0.606904
BIOCARTA_SHH_PATHWAY				16	1.06637	0.349892	0.606678
KEGG_PPAR_SIGNALING_PATHWAY				68	1.06606	0.344196	0.605787
REACTOME_DEADENYLATION_DEPENDENT_MRNA_DECAY				39	1.06499	0.354839	0.606812
SA_B_CELL_RECEPTOR_COMPLEXES				24	1.06229	0.37551	0.611934
PID_CDC42_REG_PATHWAY				26	1.06126	0.358121	0.612768
REACTOME_SIGNALING_BY_NOTCH				91	1.0611	0.334686	0.611539
REACTOME_PHOSPHOLIPID_METABOLISM				185	1.05856	0.314019	0.616188
KEGG_VIBRIO_CHOLERAE_INFECTION				50	1.05631	0.344358	0.620151
SIG_IL4RECEPTOR_IN_B_LYPHOCYTES				27	1.05409	0.364198	0.624189
REACTOME_SYNTHESIS_OF_GLYCOSYLPHOSPHATIDYLINOSITOL_GPI				16	1.05199	0.385621	0.627896
REACTOME_SYNTHESIS_OF_PC				18	1.04979	0.375556	0.631677
KEGG_PRION_DISEASES				34	1.04874	0.386412	0.632751
REACTOME_HDL_MEDIATED_LIPID_TRANSPORT				15	1.04733	0.398773	0.634878
BIOCARTA_NO1_PATHWAY				30	1.04655	0.365759	0.635263
KEGG_MISMATCH_REPAIR				23	1.04315	0.402083	0.642308
KEGG_GLYCOSAMINOGLYCAN_BIOSYNTHESIS_HEPARAN_SULFATE				26	1.04178	0.397089	0.644121
PID_RB_1PATHWAY				61	1.04118	0.370062	0.644001
REACTOME_GLUCOSE_METABOLISM				62	1.03912	0.394628	0.647448
PID_S1P_S1P3_PATHWAY				28	1.03832	0.398077	0.647868
KEGG_TOLL_LIKE_RECEPTOR_SIGNALING_PATHWAY				96	1.03498	0.370213	0.654331
PID_INTEGRIN_A9B1_PATHWAY				25	1.03308	0.392781	0.657554
PID_RXR_VDR_PATHWAY				26	1.03265	0.386318	0.656935
PID_VEGFR1_2_PATHWAY				67	1.02843	0.390342	0.666017
REACTOME_SPHINGOLIPID_METABOLISM				64	1.02508	0.413043	0.6732
REACTOME_SIGNALING_BY_PDGF				114	1.02491	0.409736	0.67193
BIOCARTA_IL12_PATHWAY				21	1.02212	0.436441	0.677258
REACTOME_HEMOSTASIS				433	1.01973	0.384929	0.681744
REACTOME_SEMA4D_IN_SEMAPHORIN_SIGNALING				29	1.01923	0.394309	0.681407
BIOCARTA_BAD_PATHWAY				26	1.01875	0.423868	0.680981
SIG_PIP3_SIGNALING_IN_CARDIAC_MYOCTES				66	1.01788	0.414313	0.681627
BIOCARTA_TID_PATHWAY				17	1.00981	0.450593	0.700892
BIOCARTA_CREB_PATHWAY				27	1.00766	0.45929	0.704877
KEGG_MTOR_SIGNALING_PATHWAY				50	1.00736	0.446	0.703937
KEGG_CALCIUM_SIGNALING_PATHWAY				174	1.00474	0.430894	0.708842
REACTOME_FATTY_ACID_TRIACYLGLYCEROL_AND_KETONE_BODY_METABOLISM				155	1.0045	0.431212	0.707748
PID_BETA_CATENIN_DEG_PATHWAY				17	1.00439	0.460722	0.70632
REACTOME_ANTIVIRAL_MECHANISM_BY_IFN_STIMULATED_GENES				57	1.00422	0.432377	0.705119
REACTOME_BIOLOGICAL_OXIDATIONS				124	1.00283	0.441634	0.706846
REACTOME_SIGNALING_BY_ERBB2				94	1.00199	0.458599	0.707366
KEGG_PRIMARY_BILE_ACID_BIOSYNTHESIS				16	1.00061	0.448133	0.709234
PID_ARF_3PATHWAY				17	0.99921	0.481319	0.711234
PID_HEDGEHOG_GLI_PATHWAY				47	0.996819	0.474206	0.715885
KEGG_CHEMOKINE_SIGNALING_PATHWAY				179	0.996696	0.46627	0.714493
REACTOME_ACTIVATED_NOTCH1_TRANSMITS_SIGNAL_TO_THE_NUCLEUS				25	0.99635	0.450413	0.713676
ST_P38_MAPK_PATHWAY				35	0.995497	0.454175	0.713967
BIOCARTA_P53HYPOXIA_PATHWAY				20	0.995476	0.458874	0.71236
BIOCARTA_GH_PATHWAY				26	0.994967	0.460922	0.711996
PID_IL4_2PATHWAY				62	0.994538	0.444672	0.711401
REACTOME_NEGATIVE_REGULATORS_OF_RIG_I_MDA5_SIGNALING				28	0.993615	0.440994	0.712195
BIOCARTA_RARRXR_PATHWAY				15	0.990781	0.476861	0.71789
KEGG_NOTCH_SIGNALING_PATHWAY				44	0.988693	0.477642	0.721711
REACTOME_ACTIVATION_OF_THE_PRE_REPLICATIVE_COMPLEX				30	0.988304	0.468085	0.721009
REACTOME_DOWNSTREAM_SIGNALING_EVENTS_OF_B_CELL_RECEPTOR_BCR				91	0.988032	0.487395	0.71995
PID_FOXO_PATHWAY				47	0.985835	0.476293	0.724087
REACTOME_ADHERENS_JUNCTIONS_INTERACTIONS				27	0.983726	0.472946	0.727822
REACTOME_TRAF6_MEDIATED_IRF7_ACTIVATION				28	0.983507	0.472441	0.726692
PID_TRKR_PATHWAY				61	0.981509	0.498978	0.730168
REACTOME_REGULATION_OF_INSULIN_LIKE_GROWTH_FACTOR_IGF_ACTIVITY_BY_INSULIN_LIKE_GROWTH_FACTOR_BINDING_PROTEINS_IGFBPS				16	0.980743	0.478528	0.7305
KEGG_COMPLEMENT_AND_COAGULATION_CASCADES				69	0.980168	0.488844	0.730289
REACTOME_POST_TRANSLATIONAL_MODIFICATION_SYNTHESIS_OF_GPI_ANCHORED_PROTEINS				25	0.978421	0.485523	0.733102
PID_S1P_META_PATHWAY				20	0.97728	0.495652	0.734387
REACTOME_TRNA_AMINOACYLATION				39	0.97507	0.472332	0.738396
ST_DIFFERENTIATION_PATHWAY_IN_PC12_CELLS				44	0.973785	0.515091	0.740004
REACTOME_RORA_ACTIVATES_CIRCADIAN_EXPRESSION				22	0.973346	0.475442	0.739483
BIOCARTA_EIF4_PATHWAY				20	0.969759	0.509128	0.747017
BIOCARTA_VEGF_PATHWAY				28	0.969591	0.477642	0.745799
REACTOME_COLLAGEN_FORMATION				51	0.966376	0.506986	0.752383
ST_ERK1_ERK2_MAPK_PATHWAY				32	0.963106	0.539749	0.75907
KEGG_PENTOSE_PHOSPHATE_PATHWAY				25	0.962963	0.516699	0.757774
PID_TNF_PATHWAY				44	0.962771	0.512245	0.75661
REACTOME_CONVERSION_FROM_APC_C_CDC20_TO_APC_C_CDH1_IN_LATE_ANAPHASE				16	0.960817	0.521277	0.759859
BIOCARTA_BCELLSURVIVAL_PATHWAY				15	0.96062	0.514583	0.758664
PID_RHOA_PATHWAY				41	0.956445	0.530702	0.76796
KEGG_AUTOIMMUNE_THYROID_DISEASE				50	0.955628	0.508097	0.768372
PID_HDAC_CLASSI_PATHWAY				64	0.953194	0.529661	0.772899
PID_RAC1_REG_PATHWAY				37	0.951093	0.51004	0.77645
REACTOME_DOWNSTREAM_SIGNAL_TRANSDUCTION				88	0.950779	0.57085	0.775554
REACTOME_TRAFFICKING_OF_AMPA_RECEPTORS				26	0.950533	0.530864	0.774488
REACTOME_CTNNB1_PHOSPHORYLATION_CASCADE				15	0.948557	0.548781	0.777835
REACTOME_SYNTHESIS_OF_PIPS_AT_THE_PLASMA_MEMBRANE				29	0.947686	0.543933	0.778411
BIOCARTA_HDAC_PATHWAY				27	0.947512	0.554622	0.777152
PID_S1P_S1P1_PATHWAY				20	0.945898	0.517391	0.779691
REACTOME_DNA_REPLICATION				181	0.945417	0.589744	0.779362
KEGG_COLORECTAL_CANCER				60	0.941958	0.553191	0.786623
BIOCARTA_LONGEVITY_PATHWAY				15	0.940423	0.532632	0.788783
KEGG_NITROGEN_METABOLISM				22	0.939478	0.54071	0.789395
KEGG_RIG_I_LIKE_RECEPTOR_SIGNALING_PATHWAY				67	0.939424	0.567073	0.787841
BIOCARTA_MAPK_PATHWAY				83	0.938564	0.554241	0.788291
PID_THROMBIN_PAR1_PATHWAY				42	0.937162	0.571429	0.790141
KEGG_STEROID_BIOSYNTHESIS				16	0.936316	0.552174	0.790573
KEGG_FC_GAMMA_R_MEDIATED_PHAGOCYTOSIS				91	0.934721	0.558763	0.793149
KEGG_UBIQUITIN_MEDIATED_PROTEOLYSIS				133	0.931271	0.609658	0.800117
REACTOME_INHIBITION_OF_VOLTAGE_GATED_CA2_CHANNELS_VIA_GBETA_GAMMA_SUBUNITS				25	0.931216	0.569138	0.798517
PID_ERBB_NETWORK_PATHWAY				15	0.929647	0.551363	0.800867
REACTOME_PLATELET_SENSITIZATION_BY_LDL				16	0.929546	0.553279	0.799431
BIOCARTA_G1_PATHWAY				27	0.928733	0.533195	0.799937
REACTOME_NUCLEAR_RECEPTOR_TRANSCRIPTION_PATHWAY				47	0.924254	0.608051	0.80959
REACTOME_TRANSCRIPTIONAL_REGULATION_OF_WHITE_ADIPOCYTE_DIFFERENTIATION				67	0.923964	0.606426	0.808733
REACTOME_PD1_SIGNALING				17	0.92372	0.538298	0.807664
KEGG_NUCLEOTIDE_EXCISION_REPAIR				43	0.922905	0.585603	0.808082
KEGG_AMINOACYL_TRNA_BIOSYNTHESIS				38	0.92143	0.599576	0.809978
BIOCARTA_MCALPAIN_PATHWAY				23	0.921386	0.565126	0.808416
BIOCARTA_ARAP_PATHWAY				15	0.91762	0.541494	0.816319
KEGG_OOCYTE_MEIOSIS				109	0.917112	0.635021	0.815925
PID_MET_PATHWAY				77	0.917019	0.610879	0.814486
KEGG_AMYOTROPHIC_LATERAL_SCLEROSIS_ALS				50	0.91662	0.594175	0.813759
PID_HIF1A_PATHWAY				18	0.914901	0.572895	0.816486
REACTOME_PROCESSING_OF_CAPPED_INTRON_CONTAINING_PRE_MRNA				123	0.914439	0.649402	0.815961
BIOCARTA_IGF1MTOR_PATHWAY				20	0.912715	0.568789	0.818423
KEGG_ALPHA_LINOLENIC_ACID_METABOLISM				17	0.91114	0.570539	0.820737
REACTOME_ZINC_TRANSPORTERS				15	0.908147	0.579477	0.8267
PID_CXCR4_PATHWAY				99	0.907686	0.664717	0.82612
KEGG_ADIPOCYTOKINE_SIGNALING_PATHWAY				64	0.905296	0.638831	0.830303
KEGG_PRIMARY_IMMUNODEFICIENCY				34	0.90479	0.596154	0.829862
BIOCARTA_EGF_PATHWAY				29	0.90476	0.61242	0.828254
REACTOME_CELL_CELL_JUNCTION_ORGANIZATION				56	0.900216	0.640257	0.837311
PID_EPHB_FWD_PATHWAY				40	0.899817	0.620079	0.836647
KEGG_WNT_SIGNALING_PATHWAY				145	0.899479	0.698347	0.835821
PID_IGF1_PATHWAY				29	0.899453	0.619247	0.834231
REACTOME_GAP_JUNCTION_TRAFFICKING				26	0.893285	0.595483	0.84747
REACTOME_ACYL_CHAIN_REMODELLING_OF_PE				21	0.891753	0.600418	0.849478
REACTOME_PI3K_EVENTS_IN_ERBB2_SIGNALING				42	0.890204	0.626834	0.851575
PID_ER_NONGENOMIC_PATHWAY				41	0.889459	0.677215	0.85176
REACTOME_PROCESSING_OF_CAPPED_INTRONLESS_PRE_MRNA				22	0.888796	0.637081	0.851653
PID_NCADHERIN_PATHWAY				32	0.887374	0.607646	0.853292
PID_P38_MK2_PATHWAY				20	0.885335	0.610994	0.856407
BIOCARTA_P38MAPK_PATHWAY				35	0.884637	0.631027	0.856365
PID_KIT_PATHWAY				52	0.880143	0.683468	0.864914
REACTOME_SRP_DEPENDENT_COTRANSLATIONAL_PROTEIN_TARGETING_TO_MEMBRANE				86	0.879576	0.700624	0.864433
PID_PS1_PATHWAY				45	0.87907	0.673307	0.863996
KEGG_CELL_CYCLE				122	0.878784	0.753968	0.863001
REACTOME_INWARDLY_RECTIFYING_K_CHANNELS				31	0.877543	0.645923	0.864039
REACTOME_PIP3_ACTIVATES_AKT_SIGNALING				27	0.873927	0.653689	0.870753
KEGG_EPITHELIAL_CELL_SIGNALING_IN_HELICOBACTER_PYLORI_INFECTION				64	0.873431	0.698947	0.870218
KEGG_GNRH_SIGNALING_PATHWAY				97	0.870431	0.714571	0.875576
SIG_INSULIN_RECEPTOR_PATHWAY_IN_CARDIAC_MYOCYTES				50	0.868885	0.679752	0.8773
PID_IL3_PATHWAY				27	0.86387	0.642259	0.887073
REACTOME_MUSCLE_CONTRACTION				44	0.857976	0.691145	0.898414
REACTOME_INTERACTION_BETWEEN_L1_AND_ANKYRINS				20	0.856858	0.678959	0.899244
REACTOME_SYNTHESIS_AND_INTERCONVERSION_OF_NUCLEOTIDE_DI_AND_TRIPHOSPHATES				15	0.856735	0.657201	0.89781
BIOCARTA_KERATINOCYTE_PATHWAY				44	0.856388	0.723176	0.896895
REACTOME_TIGHT_JUNCTION_INTERACTIONS				29	0.855643	0.67735	0.896785
BIOCARTA_PAR1_PATHWAY				36	0.855486	0.696356	0.895405
REACTOME_RNA_POL_III_TRANSCRIPTION				32	0.854931	0.690335	0.895013
KEGG_RIBOSOME				66	0.854607	0.729211	0.894034
REACTOME_DOWNSTREAM_TCR_SIGNALING				33	0.854532	0.681725	0.892485
BIOCARTA_PTDINS_PATHWAY				21	0.851615	0.702259	0.897243
REACTOME_ACTIVATION_OF_CHAPERONE_GENES_BY_XBP1S				38	0.851412	0.696607	0.895978
REACTOME_ACYL_CHAIN_REMODELLING_OF_PS				15	0.849538	0.680942	0.898242
KEGG_TYROSINE_METABOLISM				40	0.848486	0.713362	0.898824
BIOCARTA_TH1TH2_PATHWAY				19	0.848427	0.669355	0.897242
BIOCARTA_NDKDYNAMIN_PATHWAY				16	0.848384	0.660784	0.895625
REACTOME_POST_NMDA_RECEPTOR_ACTIVATION_EVENTS				33	0.848017	0.697917	0.894709
BIOCARTA_IL3_PATHWAY				15	0.847612	0.658537	0.893877
REACTOME_TRANSMISSION_ACROSS_CHEMICAL_SYNAPSES				178	0.846831	0.823171	0.893848
KEGG_VASOPRESSIN_REGULATED_WATER_REABSORPTION				43	0.846778	0.719912	0.892301
REACTOME_PI3K_AKT_ACTIVATION				35	0.846769	0.691304	0.890673
REACTOME_HIV_INFECTION				181	0.845964	0.863445	0.890786
REACTOME_BILE_ACID_AND_BILE_SALT_METABOLISM				26	0.844849	0.688935	0.891543
REACTOME_SIGNALING_BY_FGFR				106	0.843177	0.796334	0.893308
KEGG_SELENOAMINO_ACID_METABOLISM				25	0.842752	0.706458	0.892622
PID_PI3K_PLC_TRK_PATHWAY				35	0.84094	0.726695	0.894628
PID_ERBB2_ERBB3_PATHWAY				43	0.840605	0.750533	0.893679
ST_GA12_PATHWAY				23	0.83869	0.727651	0.89588
KEGG_GAP_JUNCTION				87	0.838313	0.820359	0.895029
REACTOME_TRANSLATION				116	0.836755	0.818372	0.896519
REACTOME_PEPTIDE_CHAIN_ELONGATION				63	0.836708	0.780876	0.894984
PID_P38_MKK3_6PATHWAY				25	0.836578	0.678414	0.893644
KEGG_RENAL_CELL_CARCINOMA				65	0.834843	0.78835	0.895605
KEGG_ETHER_LIPID_METABOLISM				29	0.833133	0.731373	0.897427
PID_CERAMIDE_PATHWAY				47	0.831146	0.736842	0.899697
REACTOME_CHYLOMICRON_MEDIATED_LIPID_TRANSPORT				15	0.830397	0.663244	0.899594
PID_HNF3B_PATHWAY				43	0.829275	0.738854	0.900005
REACTOME_MRNA_PROCESSING				142	0.828846	0.860835	0.89923
BIOCARTA_CTCF_PATHWAY				22	0.828753	0.722458	0.897791
REACTOME_DOWNSTREAM_SIGNALING_OF_ACTIVATED_FGFR				95	0.828233	0.845679	0.897158
BIOCARTA_EPO_PATHWAY				18	0.827565	0.702586	0.896879
REACTOME_THE_ROLE_OF_NEF_IN_HIV1_REPLICATION_AND_DISEASE_PATHOGENESIS				26	0.825835	0.712153	0.898705
REACTOME_ENERGY_DEPENDENT_REGULATION_OF_MTOR_BY_LKB1_AMPK				17	0.823353	0.705645	0.901929
KEGG_FRUCTOSE_AND_MANNOSE_METABOLISM				33	0.82312	0.731313	0.900803
REACTOME_GABA_SYNTHESIS_RELEASE_REUPTAKE_AND_DEGRADATION				15	0.822452	0.675	0.900456
REACTOME_LIPID_DIGESTION_MOBILIZATION_AND_TRANSPORT				44	0.821653	0.771084	0.900385
KEGG_MATURITY_ONSET_DIABETES_OF_THE_YOUNG				24	0.81949	0.723926	0.902927
BIOCARTA_MAL_PATHWAY				19	0.81815	0.724551	0.903841
BIOCARTA_IGF1_PATHWAY				21	0.817378	0.721992	0.903688
KEGG_LINOLEIC_ACID_METABOLISM				26	0.81173	0.764579	0.912354
REACTOME_LIPOPROTEIN_METABOLISM				27	0.810476	0.729387	0.912937
REACTOME_ACTIVATED_AMPK_STIMULATES_FATTY_ACID_OXIDATION_IN_MUSCLE				18	0.809615	0.713987	0.912995
BIOCARTA_MET_PATHWAY				36	0.809327	0.759036	0.911916
REACTOME_SIGNALLING_TO_ERKS				35	0.806951	0.780287	0.914533
KEGG_FC_EPSILON_RI_SIGNALING_PATHWAY				74	0.806886	0.823404	0.913045
BIOCARTA_STRESS_PATHWAY				24	0.805901	0.739496	0.913252
REACTOME_TRAFFICKING_OF_GLUR2_CONTAINING_AMPA_RECEPTORS				15	0.803453	0.743271	0.915911
KEGG_ENDOMETRIAL_CANCER				51	0.799204	0.820866	0.921798
REACTOME_FATTY_ACYL_COA_BIOSYNTHESIS				16	0.794823	0.738523	0.927712
REACTOME_NONSENSE_MEDIATED_DECAY_ENHANCED_BY_THE_EXON_JUNCTION_COMPLEX				83	0.794756	0.89011	0.926222
PID_FAS_PATHWAY				37	0.794055	0.7827	0.925859
KEGG_ENDOCYTOSIS				169	0.79045	0.936128	0.930214
REACTOME_AMYLOIDS				68	0.790365	0.865772	0.92874
REACTOME_PHOSPHOLIPASE_C_MEDIATED_CASCADE				51	0.789946	0.848233	0.927741
REACTOME_MICRORNA_MIRNA_BIOGENESIS				17	0.78666	0.769857	0.931459
BIOCARTA_PGC1A_PATHWAY				22	0.785143	0.808017	0.932258
PID_TCR_CALCIUM_PATHWAY				27	0.780883	0.774403	0.937403
REACTOME_FORMATION_OF_TUBULIN_FOLDING_INTERMEDIATES_BY_CCT_TRIC				19	0.777841	0.783951	0.940452
PID_IL12_STAT4_PATHWAY				33	0.777207	0.802	0.939916
REACTOME_SIGNALING_BY_THE_B_CELL_RECEPTOR_BCR				118	0.775894	0.922921	0.94023
PID_TELOMERASE_PATHWAY				66	0.775879	0.873239	0.938656
BIOCARTA_TFF_PATHWAY				21	0.770037	0.786307	0.945681
KEGG_STEROID_HORMONE_BIOSYNTHESIS				43	0.765431	0.855446	0.950664
REACTOME_PREFOLDIN_MEDIATED_TRANSFER_OF_SUBSTRATE_TO_CCT_TRIC				24	0.764705	0.793617	0.950099
REACTOME_ABC_FAMILY_PROTEINS_MEDIATED_TRANSPORT				33	0.763982	0.837782	0.949507
KEGG_VIRAL_MYOCARDITIS				67	0.763754	0.894949	0.948251
KEGG_BLADDER_CANCER				39	0.762684	0.85102	0.948128
REACTOME_GLOBAL_GENOMIC_NER_GG_NER				32	0.762175	0.839104	0.94716
KEGG_PANCREATIC_CANCER				68	0.761503	0.879837	0.946466
PID_ERA_GENOMIC_PATHWAY				61	0.760016	0.891393	0.946957
REACTOME_SIGNALING_BY_ERBB4				87	0.757942	0.917548	0.948372
REACTOME_ENDOGENOUS_STEROLS				15	0.753735	0.784188	0.95247
REACTOME_TELOMERE_MAINTENANCE				68	0.753224	0.912682	0.951602
REACTOME_TERMINATION_OF_O_GLYCAN_BIOSYNTHESIS				20	0.749978	0.827957	0.954318
PID_CONE_PATHWAY				23	0.743784	0.846004	0.960665
KEGG_THYROID_CANCER				29	0.743028	0.843137	0.959924
REACTOME_SIGNALLING_TO_RAS				27	0.742314	0.847682	0.95923
KEGG_BASAL_CELL_CARCINOMA				53	0.742202	0.917184	0.957783
KEGG_HEDGEHOG_SIGNALING_PATHWAY				55	0.741056	0.898305	0.957663
REACTOME_AMINE_COMPOUND_SLC_TRANSPORTERS				27	0.739754	0.872984	0.95769
REACTOME_MITOTIC_M_M_G1_PHASES				161	0.736652	0.984556	0.959828
BIOCARTA_CERAMIDE_PATHWAY				21	0.735731	0.820513	0.959306
PID_ILK_PATHWAY				43	0.735384	0.903297	0.958225
PID_SYNDECAN_3_PATHWAY				16	0.734953	0.818574	0.957142
REACTOME_PHOSPHORYLATION_OF_CD3_AND_TCR_ZETA_CHAINS				15	0.734349	0.805492	0.956283
BIOCARTA_SPPA_PATHWAY				21	0.733727	0.86157	0.955424
KEGG_LONG_TERM_DEPRESSION				68	0.730705	0.927273	0.957422
REACTOME_METABOLISM_OF_STEROID_HORMONES_AND_VITAMINS_A_AND_D				34	0.730265	0.860707	0.956388
BIOCARTA_INTEGRIN_PATHWAY				35	0.729454	0.885714	0.955724
REACTOME_ACTIVATION_OF_NMDA_RECEPTOR_UPON_GLUTAMATE_BINDING_AND_POSTSYNAPTIC_EVENTS				37	0.727921	0.866109	0.955835
REACTOME_INFLUENZA_VIRAL_RNA_TRANSCRIPTION_AND_REPLICATION				79	0.72521	0.943775	0.957217
REACTOME_SIGNALLING_TO_P38_VIA_RIT_AND_RIN				15	0.721885	0.831224	0.959473
ST_INTERLEUKIN_4_PATHWAY				26	0.721263	0.856557	0.958554
REACTOME_TRANSCRIPTION_COUPLED_NER_TC_NER				41	0.717672	0.892857	0.960735
BIOCARTA_NOS1_PATHWAY				21	0.713511	0.863821	0.96365
ST_INTEGRIN_SIGNALING_PATHWAY				76	0.710736	0.958932	0.96486
REACTOME_REGULATION_OF_BETA_CELL_DEVELOPMENT				29	0.706801	0.892929	0.967236
BIOCARTA_AT1R_PATHWAY				31	0.693453	0.912682	0.978226
KEGG_PENTOSE_AND_GLUCURONATE_INTERCONVERSIONS				17	0.69332	0.884381	0.976764
KEGG_BASAL_TRANSCRIPTION_FACTORS				32	0.687379	0.918033	0.980267
PID_FANCONI_PATHWAY				43	0.673661	0.958084	0.989445
REACTOME_NUCLEOTIDE_EXCISION_REPAIR				46	0.673335	0.938947	0.988117
BIOCARTA_CCR3_PATHWAY				23	0.670078	0.905155	0.988957
PID_NEPHRIN_NEPH1_PATHWAY				28	0.666994	0.92549	0.989606
REACTOME_REGULATORY_RNA_PATHWAYS				20	0.660898	0.897872	0.992128
BIOCARTA_HCMV_PATHWAY				17	0.654013	0.901288	0.995011
REACTOME_CYTOCHROME_P450_ARRANGED_BY_SUBSTRATE_TYPE				49	0.653108	0.96371	0.994018
BIOCARTA_GCR_PATHWAY				19	0.650283	0.900196	0.994178
REACTOME_ENDOSOMAL_SORTING_COMPLEX_REQUIRED_FOR_TRANSPORT_ESCRT				25	0.647767	0.958515	0.994162
KEGG_RNA_DEGRADATION				55	0.642449	0.979508	0.995652
REACTOME_NUCLEAR_SIGNALING_BY_ERBB4				38	0.639689	0.960334	0.995647
REACTOME_ABORTIVE_ELONGATION_OF_HIV1_TRANSCRIPT_IN_THE_ABSENCE_OF_TAT				18	0.639275	0.916844	0.994325
PID_HEDGEHOG_2PATHWAY				21	0.638169	0.916667	0.993375
BIOCARTA_CHREBP2_PATHWAY				42	0.637306	0.976143	0.992298
KEGG_ERBB_SIGNALING_PATHWAY				83	0.63118	0.99004	0.993876
BIOCARTA_VIP_PATHWAY				25	0.628186	0.946502	0.993843
REACTOME_METABOLISM_OF_NON_CODING_RNA				45	0.626615	0.976834	0.993043
REACTOME_ACTIVATION_OF_THE_MRNA_UPON_BINDING_OF_THE_CAP_BINDING_COMPLEX_AND_EIFS_AND_SUBSEQUENT_BINDING_TO_43S				45	0.625774	0.991853	0.991913
PID_IL8_CXCR2_PATHWAY				33	0.624432	0.955789	0.991061
REACTOME_STEROID_HORMONES				29	0.622033	0.963907	0.990656
BIOCARTA_ACH_PATHWAY				16	0.61123	0.946004	0.994012
REACTOME_GLYCOLYSIS				25	0.592989	0.972689	0.999215
SA_TRKA_RECEPTOR				17	0.583997	0.941909	1
PID_WNT_CANONICAL_PATHWAY				18	0.57809	0.96281	1
REACTOME_INFLUENZA_LIFE_CYCLE				110	0.569188	1	1
BIOCARTA_PTEN_PATHWAY				18	0.559133	0.964509	1
REACTOME_ABCA_TRANSPORTERS_IN_LIPID_HOMEOSTASIS				17	0.550656	0.970954	1
REACTOME_3_UTR_MEDIATED_TRANSLATIONAL_REGULATION				80	0.544994	1	1
ST_G_ALPHA_S_PATHWAY				16	0.534837	0.989339	1
BIOCARTA_MTOR_PATHWAY				19	0.530195	0.982213	1
REACTOME_SHC1_EVENTS_IN_EGFR_SIGNALING				15	0.528906	0.971739	1
BIOCARTA_NO2IL12_PATHWAY				17	0.514718	0.979716	1
REACTOME_CYTOSOLIC_TRNA_AMINOACYLATION				22	0.500382	0.997972	1
PID_THROMBIN_PAR4_PATHWAY				15	0.491864	0.987152	1
PID_PDGFRA_PATHWAY				21	0.49104	0.994071	0.998771
REACTOME_PROLONGED_ERK_ACTIVATION_EVENTS				18	0.474797	0.989754	0.998466
KEGG_PROTEIN_EXPORT				22	0.467546	0.99375	0.997429

## Sheet: Table S7. 
Table S7. Core enriched gene set from REACTOME_INTEGRIN_CELL_SURFACE_INTERACTION signature
Gene	RANK IN GENE LIST	RANK METRIC SCORE	RUNNING ES	CORE ENRICHMENT	Fold Change (Parental/ NUAK1-KO) > 2
FN1	0	4.957	0.1002	Yes	745
THBS1	17	3.305	0.1662	Yes	8.33
F11R	107	1.971	0.2015	Yes	3.52
ITGB5	110	1.951	0.2409	Yes	2.49
ITGB8	114	1.892	0.279	Yes	10.21
ITGA3	228	1.555	0.3046	Yes
ICAM2	252	1.509	0.334	Yes
COL4A1	276	1.481	0.3627	Yes	2.54
ITGB4	321	1.367	0.3881	Yes
COL4A2	325	1.358	0.4154	Yes
ITGA2B	476	1.162	0.4313	Yes
APBB1IP	546	1.105	0.4501	Yes
COL4A5	571	1.091	0.4709	Yes
LAMB1	620	1.048	0.4897	Yes
LAMC1	734	0.98	0.5037	Yes
LAMA1	897	0.9	0.5137	Yes
FBN1	1034	0.853	0.524	Yes
ITGAE	1220	0.784	0.5304	Yes
COL4A4	1992	0.596	0.5031	No
VTN	2111	0.574	0.5086	No
ITGAX	3489	0.402	0.4465	No
CSK	3503	0.4	0.4539	No
COL2A1	3660	0.385	0.4537	No
AKT1	4176	0.331	0.4341	No
BCAR1	4379	0.313	0.4302	No
GRB2	4894	0.27	0.4094	No
FGG	4906	0.27	0.4143	No
SRC	5571	0.218	0.3848	No
JAM2	5995	0.188	0.367	No
CDH1	6196	0.174	0.3603	No
BSG	6835	0.134	0.3304	No
AMICA1	6964	0.125	0.3264	No
RAP1A	7201	0.11	0.3166	No
FGA	7351	0.1	0.311	No
PDPK1	7372	0.098	0.312	No
ITGAL	7418	0.096	0.3116	No
JAM3	7461	0.094	0.3114	No
ITGAV	7520	0.091	0.3103	No
VWF	7564	0.088	0.3099	No
ITGA10	7815	0.075	0.2986	No
SYK	8302	0.046	0.2747	No
TNC	8349	0.043	0.2733	No
SOS1	8591	0.028	0.2615	No
ITGA5	9026	0.004	0.2395	No
RAPGEF4	9118	-0.001	0.2349	No
FGB	9460	-0.019	0.2178	No
CRK	10222	-0.061	0.1802	No
COL1A1	10369	-0.071	0.1742	No
VCAM1	10823	-0.095	0.153	No
SHC1	10880	-0.099	0.1522	No
RASGRP2	12010	-0.164	0.0978	No
RAP1B	12083	-0.169	0.0976	No
PTK2	12406	-0.188	0.0849	No
COL4A3	13809	-0.278	0.019	No
PTPN1	14152	-0.304	0.0077	No
ITGB6	14681	-0.341	-0.0124	No
ITGB1	14747	-0.346	-0.0087	No
ICAM4	14757	-0.347	-0.0021	No
RAPGEF3	15142	-0.376	-0.0141	No
ITGB2	15330	-0.389	-0.0158	No
ITGB7	15962	-0.444	-0.0391	No
COL1A2	16155	-0.46	-0.0396	No
LAMB2	16215	-0.466	-0.0332	No
ITGA8	16915	-0.536	-0.058	No
IBSP	16920	-0.536	-0.0474	No
PECAM1	17004	-0.544	-0.0406	No
ITGB3	17587	-0.621	-0.0578	No
ITGA9	17678	-0.634	-0.0495	No
ITGA11	18103	-0.707	-0.0569	No
LAMA2	18399	-0.769	-0.0564	No
ITGAM	18631	-0.834	-0.0513	No
ICAM3	18725	-0.865	-0.0386	No
ICAM1	18856	-0.912	-0.0268	No
RASGRP1	19046	-0.991	-0.0164	No
ITGA2	19214	-1.099	-0.0027	No
SPP1	19372	-1.271	0.015	No
